# Supplementary material for: 2-Amino-4,6-dimethyl­pyridinium chloride dihydrate
Source: Acta Crystallogr Sect E Struct Rep Online. 2011 Sep 14;67(Pt 10):o2572. doi: 10.1107/S1600536811035100 (PMC3201217; doi:10.1107/S1600536811035100)
Supplement: Supplementary file 2 [file e-67-o2572-Isup2.hkl]

# 
# h,k,l, Fc-squared, Fo-squared, sigma(Fo-squared) and status flag 
# 
data_I
_shelx_title ' mo_212_0m in P2(1)/c (100K)' 
_shelx_refln_list_code          4 
_shelx_F_calc_maximum      132.19 
_exptl_crystal_F_000       416.00 
_reflns_d_resolution_high  0.7075 
 
loop_ 
 _symmetry_equiv_pos_as_xyz 
 'x, y, z' 
 '-x, y+1/2, -z+1/2' 
 '-x, -y, -z' 
 'x, -y-1/2, z-1/2' 
 
_cell_length_a     7.5811 
_cell_length_b    13.8149 
_cell_length_c    10.6657 
_cell_angle_alpha  90.000 
_cell_angle_beta  109.261 
_cell_angle_gamma  90.000 
 
_shelx_F_squared_multiplier     1.000 
 
loop_ 
 _refln_index_h 
 _refln_index_k 
 _refln_index_l 
 _refln_F_squared_calc 
 _refln_F_squared_meas 
 _refln_F_squared_sigma 
 _refln_observed_status 
   1   0   0      405.26      442.52      8.33 o 
   2   0   0      571.09      607.65      8.07 o 
   3   0   0       23.92       16.07      0.73 o 
   4   0   0       53.99       55.11      1.39 o 
   5   0   0        0.89        1.46      0.54 o 
   6   0   0       76.99       75.60      2.17 o 
   7   0   0       36.78       34.27      1.35 o 
   8   0   0       12.86       12.19      1.67 o 
   9   0   0       13.86       19.92      2.44 o 
  10   0   0        1.70        1.44      1.45 o 
   1   1   0       82.66       96.09      1.56 o 
   2   1   0     5152.88     5126.55     40.57 o 
   3   1   0       37.62       36.83      0.68 o 
   4   1   0      176.05      199.27      2.29 o 
   5   1   0      189.30      189.47      2.90 o 
   6   1   0       15.39       14.27      0.66 o 
   7   1   0        1.87        1.32      0.71 o 
   8   1   0        1.12        0.61      0.57 o 
   9   1   0        1.59        2.98      1.04 o 
  10   1   0        0.15        0.25      0.86 o 
   0   2   0     2361.85     2056.23     39.87 o 
   1   2   0      707.46      726.35      7.45 o 
   2   2   0       17.11       20.26      0.81 o 
   3   2   0      716.82      715.62      5.62 o 
   4   2   0        5.45        2.85      0.29 o 
   5   2   0      169.46      172.60      2.60 o 
   6   2   0       23.70       24.44      1.28 o 
   7   2   0        2.25        1.64      0.65 o 
   8   2   0       11.03       10.53      0.90 o 
   9   2   0        1.66        0.90      0.78 o 
  10   2   0        5.73        4.51      3.16 o 
   1   3   0      389.04      419.81      4.25 o 
   2   3   0      160.69      159.86      2.95 o 
   3   3   0        4.39        4.84      0.35 o 
   4   3   0      404.77      393.57      3.70 o 
   5   3   0      119.92      110.82      2.13 o 
   6   3   0        9.33       10.18      0.77 o 
   7   3   0        0.15        0.07      0.51 o 
   8   3   0        1.55        1.20      0.86 o 
   9   3   0        2.90        2.72      0.91 o 
   0   4   0     1724.41     1671.50     27.69 o 
   1   4   0      531.34      534.54      5.40 o 
   2   4   0      359.55      348.58      4.01 o 
   3   4   0      139.14      139.81      1.99 o 
   4   4   0       29.77       41.30      1.07 o 
   5   4   0       15.43       16.76      0.93 o 
   6   4   0        1.87        1.81      0.80 o 
   7   4   0        0.37       -0.36      0.67 o 
   8   4   0        0.26       -0.33      0.81 o 
   9   4   0        2.12        1.24      0.92 o 
   1   5   0        4.24        9.62      0.59 o 
   2   5   0      440.13      438.42      7.60 o 
   3   5   0      639.79      648.11      6.58 o 
   4   5   0        0.55        0.11      0.37 o 
   5   5   0       68.99       63.64      1.61 o 
   6   5   0       27.79       25.35      1.42 o 
   7   5   0       22.27       28.43      1.73 o 
   8   5   0        3.33        2.43      0.98 o 
   9   5   0        0.60        0.31      0.96 o 
   0   6   0      679.79      573.94     11.05 o 
   1   6   0      144.41      128.30      1.92 o 
   2   6   0      473.15      448.88      5.00 o 
   3   6   0       78.84       84.16      1.58 o 
   4   6   0      122.17      115.81      2.26 o 
   5   6   0        6.65        5.99      0.75 o 
   6   6   0       42.16       48.56      2.06 o 
   7   6   0        0.62        0.04      0.90 o 
   8   6   0        4.42        4.00      1.13 o 
   9   6   0        0.24       -0.43      1.10 o 
   1   7   0      579.10      629.45      6.69 o 
   2   7   0       76.34       72.84      2.01 o 
   3   7   0       34.41       32.51      1.01 o 
   4   7   0       40.81       48.17      1.68 o 
   5   7   0       43.68       51.02      2.42 o 
   6   7   0       20.42       21.04      1.61 o 
   7   7   0       38.96       37.38      2.11 o 
   8   7   0        0.00       -0.88      0.88 o 
   9   7   0        0.06       -0.51      1.01 o 
   0   8   0      574.33      537.46      7.50 o 
   1   8   0     2457.76     2493.88     21.89 o 
   2   8   0       57.45       63.62      1.47 o 
   3   8   0       69.56       63.61      1.77 o 
   4   8   0       87.24       77.89      1.92 o 
   5   8   0        0.02       -0.63      0.63 o 
   6   8   0       23.76       20.10      2.13 o 
   7   8   0        0.05       -0.39      0.93 o 
   8   8   0        0.56       -0.98      0.98 o 
   9   8   0        0.29        0.21      1.17 o 
   1   9   0      139.08      131.54      2.15 o 
   2   9   0       14.69       11.90      0.79 o 
   3   9   0      754.34      736.68     14.28 o 
   4   9   0       41.22       49.73      1.68 o 
   5   9   0        4.16        3.14      0.88 o 
   6   9   0        5.62        4.51      1.09 o 
   7   9   0        3.78        4.29      1.17 o 
   8   9   0        0.28       -0.46      1.13 o 
   0  10   0        9.25        7.26      0.98 o 
   1  10   0       86.68       77.02      2.33 o 
   2  10   0        8.50        6.35      1.16 o 
   3  10   0       58.23       55.54      1.93 o 
   4  10   0      114.14      120.20      2.57 o 
   5  10   0        9.33       10.47      1.16 o 
   6  10   0        0.27       -1.29      1.31 o 
   7  10   0        1.41        1.21      1.09 o 
   8  10   0        0.04       -1.17      1.17 o 
   1  11   0      187.91      180.59      3.78 o 
   2  11   0        5.31        3.23      0.96 o 
   3  11   0      301.19      299.56      4.93 o 
   4  11   0        5.10        5.43      0.95 o 
   5  11   0        5.96        6.04      1.30 o 
   6  11   0       18.78       21.69      1.86 o 
   7  11   0        0.25       -0.86      1.09 o 
   8  11   0        2.98        2.13      1.37 o 
   0  12   0       12.85       13.17      1.40 o 
   1  12   0      138.33      141.68      2.97 o 
   2  12   0       51.51       47.57      2.27 o 
   3  12   0        1.99        0.10      0.71 o 
   4  12   0        2.07        1.52      0.88 o 
   5  12   0        0.06        0.62      1.03 o 
   6  12   0        0.41        0.45      1.51 o 
   7  12   0       13.84       16.96      1.91 o 
   1  13   0       82.09       86.21      2.40 o 
   2  13   0       47.96       45.48      2.37 o 
   3  13   0       40.45       45.04      2.40 o 
   4  13   0       37.46       37.85      2.08 o 
   5  13   0        4.21        6.25      1.30 o 
   6  13   0        3.37        4.61      1.64 o 
   7  13   0        3.52        2.68      1.74 o 
   0  14   0      117.58      103.90      4.07 o 
   1  14   0       81.91       77.97      2.75 o 
   2  14   0      139.67      132.94      3.61 o 
   3  14   0       37.11       36.08      2.31 o 
   4  14   0        0.01        0.79      1.11 o 
   5  14   0        1.76        2.82      1.22 o 
   6  14   0        0.09        1.22      1.44 o 
   7  14   0       10.52        7.77      2.22 o 
   1  15   0        3.74        1.75      0.89 o 
   2  15   0        1.20        0.58      0.93 o 
   3  15   0        0.22        1.26      0.97 o 
   4  15   0       19.25       17.09      1.85 o 
   5  15   0        0.49        0.16      1.32 o 
   6  15   0        2.21        0.14      1.37 o 
   0  16   0        6.19        3.14      1.75 o 
   1  16   0       12.28       10.77      1.48 o 
   2  16   0       23.03       24.01      1.99 o 
   3  16   0        3.24        2.22      1.13 o 
   4  16   0       11.45       10.99      1.64 o 
   5  16   0        6.92        8.25      1.82 o 
   1  17   0        0.15        0.57      1.05 o 
   2  17   0       11.34       11.15      1.60 o 
   3  17   0        4.86        3.98      2.15 o 
   4  17   0        0.25        1.48      1.24 o 
   0  18   0       19.55       23.58      6.05 o 
   1  18   0        0.01        0.67      1.10 o 
   2  18   0        4.37        7.75      1.78 o 
   3  18   0        3.56        3.89      1.33 o 
   1  19   0        0.73        0.91      1.22 o 
   2  19   0        1.33        1.02      1.31 o 
 -10   1   1        5.02        2.88      1.07 o 
  -9   1   1        0.58        0.29      0.62 o 
  -8   1   1        0.11        0.52      0.59 o 
  -7   1   1        0.96        1.66      0.52 o 
  -6   1   1       50.03       58.84      1.36 o 
  -5   1   1       87.30       98.57      1.73 o 
  -4   1   1       42.08       33.99      0.69 o 
  -3   1   1      179.18      206.11      2.15 o 
  -2   1   1     5294.93     5213.51     45.74 o 
  -1   1   1      142.38      155.25      2.10 o 
   0   1   1     3158.23     2939.56     22.95 o 
   1   1   1     3274.47     3216.63     31.66 o 
   2   1   1     1702.62     1708.95     15.13 o 
   3   1   1      174.61      176.75      2.01 o 
   4   1   1        0.21        0.30      0.31 o 
   5   1   1        1.11        1.21      0.52 o 
   6   1   1        0.81        1.83      0.47 o 
   7   1   1        2.74        3.67      0.80 o 
   8   1   1       37.38       42.14      1.63 o 
   9   1   1       19.31       13.22      2.29 o 
 -10   2   1        1.66        0.77      0.94 o 
  -9   2   1        2.84        2.11      0.75 o 
  -8   2   1        1.15        0.98      0.67 o 
  -7   2   1        0.94        1.44      0.47 o 
  -6   2   1      134.92      150.09      2.22 o 
  -5   2   1      142.68      141.35      1.84 o 
  -4   2   1      150.34      156.79      1.65 o 
  -3   2   1      456.40      501.23      4.20 o 
  -2   2   1     3851.69     3699.59     32.77 o 
  -1   2   1     1042.42     1130.58     13.37 o 
   0   2   1       10.00       12.75      0.34 o 
   1   2   1        4.27        2.48      0.27 o 
   2   2   1       45.93       41.39      0.79 o 
   3   2   1        0.21        1.48      0.28 o 
   4   2   1      226.62      226.47      2.40 o 
   5   2   1        0.12        0.52      0.39 o 
   6   2   1        4.38        5.08      0.58 o 
   7   2   1       21.00       19.83      0.89 o 
   8   2   1        3.76        2.91      1.07 o 
   9   2   1        8.08       10.73      1.86 o 
 -10   3   1        7.17        4.67      1.53 o 
  -9   3   1        6.99        6.96      0.94 o 
  -8   3   1        0.32       -0.62      0.62 o 
  -7   3   1        2.04        1.29      0.64 o 
  -6   3   1       42.65       45.37      1.47 o 
  -5   3   1        0.56        0.19      0.23 o 
  -4   3   1      818.64      806.63      6.76 o 
  -3   3   1      822.77      784.49      6.44 o 
  -2   3   1      130.71      137.45      1.66 o 
  -1   3   1     2379.20     2302.83     31.25 o 
   0   3   1      835.84      889.12      6.87 o 
   1   3   1     3242.18     3374.26     30.17 o 
   2   3   1      152.53      155.12      1.78 o 
   3   3   1       24.77       18.27      0.68 o 
   4   3   1       55.52       72.70      1.56 o 
   5   3   1      171.23      175.69      3.42 o 
   6   3   1       11.27       11.29      0.90 o 
   7   3   1       10.95       13.69      1.06 o 
   8   3   1       27.06       27.49      1.66 o 
   9   3   1        1.93       -0.41      1.15 o 
 -10   4   1        0.78        0.94      1.16 o 
  -9   4   1        0.25        0.83      0.96 o 
  -8   4   1        0.33       -0.55      1.27 o 
  -7   4   1        2.87        4.10      1.46 o 
  -6   4   1       21.40       24.20      1.25 o 
  -5   4   1       46.53       41.64      1.19 o 
  -4   4   1      775.92      771.93      6.09 o 
  -3   4   1      955.11      958.21      7.79 o 
  -2   4   1     2353.39     2440.58     24.41 o 
  -1   4   1     4018.49     3902.41     46.27 o 
   0   4   1     3720.11     3732.74     28.84 o 
   1   4   1       28.49       22.03      0.62 o 
   2   4   1       23.72       17.04      0.66 o 
   3   4   1     1007.61     1033.95      8.68 o 
   4   4   1      826.14      901.95      8.34 o 
   5   4   1        5.41        6.20      0.70 o 
   6   4   1       31.97       29.76      1.45 o 
   7   4   1       11.13        9.07      0.98 o 
   8   4   1        0.45       -0.52      0.78 o 
   9   4   1        3.83        2.49      1.34 o 
  -9   5   1        3.96        4.11      1.16 o 
  -8   5   1        1.06        0.10      0.99 o 
  -7   5   1        5.99        7.43      1.14 o 
  -6   5   1       57.59       56.94      2.09 o 
  -5   5   1      114.89      115.15      2.95 o 
  -4   5   1       15.12       16.22      0.97 o 
  -3   5   1      125.61      130.45      1.93 o 
  -2   5   1      353.14      312.19      3.81 o 
  -1   5   1        0.18        0.32      0.22 o 
   0   5   1     2080.79     2036.59     22.50 o 
   1   5   1     4216.87     4097.86     42.95 o 
   2   5   1     3232.14     3265.52     25.34 o 
   3   5   1       31.18       24.39      0.84 o 
   4   5   1       66.11       73.23      1.40 o 
   5   5   1        7.68        8.53      0.91 o 
   6   5   1        1.53        0.02      0.63 o 
   7   5   1        9.81        8.82      1.04 o 
   8   5   1        2.30        3.05      1.00 o 
   9   5   1        0.48       -0.66      0.82 o 
  -9   6   1        2.43        1.62      1.37 o 
  -8   6   1        4.16        2.92      1.03 o 
  -7   6   1       12.72       13.02      1.37 o 
  -6   6   1       36.73       40.65      2.02 o 
  -5   6   1       42.93       45.26      1.28 o 
  -4   6   1      135.62      122.14      1.94 o 
  -3   6   1       86.92       87.88      1.46 o 
  -2   6   1      134.74      139.45      2.72 o 
  -1   6   1      653.26      718.88      8.17 o 
   0   6   1      494.30      481.65      5.66 o 
   1   6   1      382.78      398.93      4.88 o 
   2   6   1      330.84      366.75      3.89 o 
   3   6   1       15.53       16.82      0.80 o 
   4   6   1      152.74      157.05      4.44 o 
   5   6   1        4.51        2.84      0.76 o 
   6   6   1        3.53        5.34      0.90 o 
   7   6   1        3.78        3.52      1.03 o 
   8   6   1        4.39        4.76      1.11 o 
   9   6   1        0.17        0.00      0.99 o 
  -9   7   1        0.14       -1.03      1.03 o 
  -8   7   1        2.30        1.41      1.07 o 
  -7   7   1        1.51        2.36      0.97 o 
  -6   7   1       25.62       27.38      1.75 o 
  -5   7   1        5.89        5.61      0.80 o 
  -4   7   1        0.15        0.61      0.42 o 
  -3   7   1      328.16      323.44      3.60 o 
  -2   7   1       12.94       15.58      0.66 o 
  -1   7   1       78.61       84.67      2.10 o 
   0   7   1        5.85        3.45      0.50 o 
   1   7   1        8.06       10.72      0.73 o 
   2   7   1       15.68       12.75      0.77 o 
   3   7   1        2.97        3.42      0.50 o 
   4   7   1       36.91       37.63      1.22 o 
   5   7   1       10.77       10.23      0.91 o 
   6   7   1       29.77       30.30      1.85 o 
   7   7   1        2.49        2.14      1.00 o 
   8   7   1        3.87        4.43      1.19 o 
   9   7   1        1.55       -0.17      1.07 o 
  -9   8   1        0.25        1.04      1.21 o 
  -8   8   1        1.24        2.48      1.17 o 
  -7   8   1        0.03       -0.84      1.17 o 
  -6   8   1       21.23       28.55      1.85 o 
  -5   8   1       48.84       48.68      1.65 o 
  -4   8   1       38.15       40.04      1.48 o 
  -3   8   1      501.28      524.22      6.05 o 
  -2   8   1      112.47      100.31      1.75 o 
  -1   8   1        2.96        2.10      0.41 o 
   0   8   1      121.45      141.41      2.19 o 
   1   8   1      112.48      127.56      2.95 o 
   2   8   1        3.36        0.87      0.40 o 
   3   8   1       20.36       19.03      0.99 o 
   4   8   1       24.37       27.67      1.18 o 
   5   8   1       55.04       64.21      2.02 o 
   6   8   1        2.06        2.48      0.98 o 
   7   8   1        1.82        1.19      1.04 o 
   8   8   1        0.01       -0.30      1.05 o 
  -9   9   1        0.58       -0.76      1.16 o 
  -8   9   1        3.01        2.24      1.41 o 
  -7   9   1        1.80        0.28      1.02 o 
  -6   9   1        1.84        1.03      0.96 o 
  -5   9   1       10.59       10.77      1.04 o 
  -4   9   1       76.95       80.01      2.03 o 
  -3   9   1       16.88       16.82      1.03 o 
  -2   9   1       81.54       90.82      2.25 o 
  -1   9   1      299.46      273.05      6.44 o 
   0   9   1      704.64      685.22      7.03 o 
   1   9   1      287.97      257.92      3.87 o 
   2   9   1      266.83      253.53      3.88 o 
   3   9   1      118.61      119.88      2.36 o 
   4   9   1       21.37       24.78      1.67 o 
   5   9   1        3.87        5.79      1.04 o 
   6   9   1        3.44        5.00      1.19 o 
   7   9   1        0.82       -0.49      1.02 o 
   8   9   1        0.07        1.28      1.17 o 
  -8  10   1        0.16        0.63      1.16 o 
  -7  10   1        9.91       11.90      1.59 o 
  -6  10   1        2.88        1.82      1.03 o 
  -5  10   1      131.24      127.18      3.06 o 
  -4  10   1       69.13       69.57      2.17 o 
  -3  10   1       62.56       70.67      3.55 o 
  -2  10   1      649.89      647.79      9.83 o 
  -1  10   1      204.75      187.07      3.82 o 
   0  10   1       95.66       87.50      2.74 o 
   1  10   1       59.45       69.10      1.85 o 
   2  10   1       42.95       43.99      1.57 o 
   3  10   1       25.71       25.56      1.34 o 
   4  10   1        9.69        9.22      1.05 o 
   5  10   1        0.98        1.31      0.81 o 
   6  10   1       32.04       29.75      2.05 o 
   7  10   1        0.88       -0.61      1.04 o 
   8  10   1        0.20       -1.01      1.15 o 
  -8  11   1        1.75        0.23      1.23 o 
  -7  11   1        0.00       -0.92      1.30 o 
  -6  11   1        0.01        2.17      1.29 o 
  -5  11   1       15.21       16.72      1.45 o 
  -4  11   1        0.13        0.16      0.73 o 
  -3  11   1      288.69      280.35      5.66 o 
  -2  11   1      166.60      162.42      3.62 o 
  -1  11   1       44.10       46.70      1.73 o 
   0  11   1      362.33      352.38      6.50 o 
   1  11   1       18.18       15.08      1.34 o 
   2  11   1       77.97       80.11      2.50 o 
   3  11   1      138.45      140.95      3.01 o 
   4  11   1       11.95       15.07      1.42 o 
   5  11   1        1.23        0.57      0.82 o 
   6  11   1       32.39       34.74      2.26 o 
   7  11   1        2.88        2.36      1.29 o 
   8  11   1        0.02        0.39      1.26 o 
  -8  12   1        4.89        3.15      1.78 o 
  -7  12   1        0.51        0.58      1.47 o 
  -6  12   1        0.01        0.29      1.24 o 
  -5  12   1       12.61       13.16      1.58 o 
  -4  12   1       40.48       44.22      2.60 o 
  -3  12   1      152.86      156.04      4.17 o 
  -2  12   1       99.42      104.04      2.99 o 
  -1  12   1        4.81        1.58      0.68 o 
   0  12   1        2.03        2.15      0.61 o 
   1  12   1      256.02      244.48      4.73 o 
   2  12   1       23.92       26.25      1.77 o 
   3  12   1       11.29       10.94      1.17 o 
   4  12   1        1.49        1.72      0.91 o 
   5  12   1       36.24       37.38      2.04 o 
   6  12   1        8.93        9.41      1.55 o 
   7  12   1        0.00       -1.10      1.32 o 
  -7  13   1        9.40        4.38      1.80 o 
  -6  13   1        0.07        0.19      1.57 o 
  -5  13   1        1.76        3.46      1.21 o 
  -4  13   1        0.44        0.70      1.30 o 
  -3  13   1        0.08        0.33      0.80 o 
  -2  13   1        9.06        8.76      1.49 o 
  -1  13   1        1.00        0.80      0.70 o 
   0  13   1      166.84      158.60      3.43 o 
   1  13   1      395.68      391.72      6.64 o 
   2  13   1       12.15       14.88      1.47 o 
   3  13   1       49.99       52.34      2.08 o 
   4  13   1        0.67        0.53      0.87 o 
   5  13   1       25.86       22.91      2.01 o 
   6  13   1        2.88        0.83      1.45 o 
   7  13   1        8.99        9.33      1.73 o 
  -7  14   1        0.48        1.93      2.11 o 
  -6  14   1        0.13       -0.55      1.83 o 
  -5  14   1        2.65        4.64      2.18 o 
  -4  14   1        0.00        0.45      1.09 o 
  -3  14   1        3.31        2.35      0.98 o 
  -2  14   1        1.44        0.95      0.80 o 
  -1  14   1       23.88       24.89      1.87 o 
   0  14   1        1.00        1.38      0.80 o 
   1  14   1        0.88        0.50      0.84 o 
   2  14   1        9.66       11.06      1.39 o 
   3  14   1        0.00        0.88      0.78 o 
   4  14   1        4.24        3.31      1.04 o 
   5  14   1        0.01       -0.55      1.02 o 
   6  14   1        0.20       -1.03      1.44 o 
  -6  15   1        0.00       -0.76      1.49 o 
  -5  15   1        0.90       -0.05      2.22 o 
  -4  15   1        0.36        2.02      1.13 o 
  -3  15   1        4.71        3.27      1.14 o 
  -2  15   1        0.22       -0.13      0.91 o 
  -1  15   1       11.94       11.44      1.44 o 
   0  15   1       13.42        9.46      1.31 o 
   1  15   1       44.90       38.25      2.37 o 
   2  15   1        0.74        1.23      0.94 o 
   3  15   1        0.75        0.19      0.90 o 
   4  15   1        3.72        3.79      1.07 o 
   5  15   1        2.32        2.27      1.38 o 
   6  15   1        2.05        2.67      1.70 o 
  -5  16   1        3.64        1.32      1.45 o 
  -4  16   1        0.50        0.13      1.14 o 
  -3  16   1       42.73       40.64      2.56 o 
  -2  16   1       42.11       50.51      3.63 o 
  -1  16   1       16.19       16.73      1.76 o 
   0  16   1        0.12        0.81      0.93 o 
   1  16   1        0.00        1.95      0.97 o 
   2  16   1        2.04        2.81      1.13 o 
   3  16   1        3.38        1.93      1.16 o 
   4  16   1        1.22        1.34      1.43 o 
   5  16   1        5.24        5.19      1.35 o 
  -5  17   1        4.64        5.03      1.75 o 
  -4  17   1        0.24        1.59      1.26 o 
  -3  17   1        1.04        1.23      1.16 o 
  -2  17   1        0.02        0.67      1.09 o 
  -1  17   1       62.21       64.12      3.21 o 
   0  17   1       70.05       73.08      4.47 o 
   1  17   1       25.29       32.62      2.39 o 
   2  17   1       21.94       21.67      2.00 o 
   3  17   1       27.78       29.13      2.35 o 
   4  17   1        2.37        2.74      1.46 o 
  -4  18   1        5.12        0.72      1.72 o 
  -3  18   1       17.32       23.75      2.23 o 
  -2  18   1       13.04       12.72      1.72 o 
  -1  18   1       29.30       33.66      2.48 o 
   0  18   1        6.01        4.16      1.45 o 
   1  18   1        0.25        1.26      1.11 o 
   2  18   1        0.82        1.08      1.12 o 
   3  18   1        3.19        5.14      1.63 o 
  -2  19   1       17.50       17.70      2.05 o 
  -1  19   1       18.36       22.96      2.45 o 
   0  19   1        0.72        2.57      1.41 o 
   1  19   1        7.52        7.67      1.49 o 
 -10   0   2        0.50        0.61      1.44 o 
  -9   0   2        0.14       -0.77      0.77 o 
  -8   0   2       16.82       16.69      1.39 o 
  -7   0   2        0.31        0.15      0.94 o 
  -6   0   2      132.22       71.44      6.38 o 
  -5   0   2        0.02       -0.17      0.53 o 
  -4   0   2     1669.72     1564.76     17.39 o 
  -3   0   2       32.62       36.39      1.31 o 
  -2   0   2     6968.41     6693.56     85.84 o 
  -1   0   2      574.31      570.69      7.79 o 
   0   0   2     3911.02     3909.90     37.22 o 
   1   0   2     3760.56     3792.71     40.54 o 
   2   0   2     4875.08     4782.62     61.75 o 
   3   0   2     2868.91     2819.06     35.21 o 
   4   0   2      248.35      230.99      7.03 o 
   5   0   2        0.26        0.31      0.57 o 
   6   0   2      149.54      147.39      3.45 o 
   7   0   2       87.81       94.88      2.82 o 
   8   0   2       13.24       16.26      1.36 o 
   9   0   2        3.64        1.57      2.64 o 
 -10   1   2        0.33        0.32      0.97 o 
  -9   1   2        0.93        0.98      0.73 o 
  -8   1   2        0.33       -0.39      0.55 o 
  -7   1   2       29.32       30.20      1.18 o 
  -6   1   2       28.55       24.35      1.04 o 
  -5   1   2       70.31       74.30      1.51 o 
  -4   1   2      354.50      340.71      3.05 o 
  -3   1   2     1085.29     1039.88      7.87 o 
  -2   1   2     8909.50     8889.03     68.82 o 
  -1   1   2        2.68        3.39      0.30 o 
   0   1   2      138.03      143.58      1.53 o 
   1   1   2     3188.22     3160.85     24.66 o 
   2   1   2      599.86      560.00      6.22 o 
   3   1   2      145.33      146.12      1.69 o 
   4   1   2       61.18       63.71      1.08 o 
   5   1   2       50.47       51.12      1.27 o 
   6   1   2        0.67        0.86      0.48 o 
   7   1   2        0.18        0.90      0.51 o 
   8   1   2       11.28       10.69      1.25 o 
   9   1   2        1.83        1.04      0.93 o 
 -10   2   2        1.23        1.44      0.81 o 
  -9   2   2        1.92        0.92      0.77 o 
  -8   2   2       16.63       16.64      1.36 o 
  -7   2   2        4.03        4.87      0.65 o 
  -6   2   2       31.99       30.05      1.13 o 
  -5   2   2       21.49       26.99      0.81 o 
  -4   2   2      373.86      390.52      3.72 o 
  -3   2   2      189.76      161.88      1.68 o 
  -2   2   2    17473.01    16830.24    137.26 o 
  -1   2   2      291.28      278.80      2.63 o 
   0   2   2      221.75      241.61      2.26 o 
   1   2   2      483.45      445.37      4.18 o 
   2   2   2        4.92        7.08      0.39 o 
   3   2   2      500.93      515.17      4.30 o 
   4   2   2        3.97        4.67      0.46 o 
   5   2   2        2.69        3.20      0.56 o 
   6   2   2        8.35        5.73      0.66 o 
   7   2   2       41.53       44.49      1.90 o 
   8   2   2       19.02       22.01      1.63 o 
   9   2   2        2.79        1.50      1.03 o 
 -10   3   2        0.14        0.27      0.82 o 
  -9   3   2        1.54        2.50      0.83 o 
  -8   3   2        1.07        0.91      0.68 o 
  -7   3   2        2.32        4.22      0.61 o 
  -6   3   2       18.75       18.89      0.94 o 
  -5   3   2       34.18       35.21      1.14 o 
  -4   3   2      467.46      459.81      4.38 o 
  -3   3   2       52.03       52.42      1.12 o 
  -2   3   2      391.81      387.12      3.37 o 
  -1   3   2       25.92       35.28      0.59 o 
   0   3   2      124.11      122.86      1.34 o 
   1   3   2     1819.40     1821.72     14.27 o 
   2   3   2      289.11      322.92      2.88 o 
   3   3   2      100.15      105.31      1.36 o 
   4   3   2        4.88        4.00      0.62 o 
   5   3   2        7.23        9.99      0.79 o 
   6   3   2        8.61       10.92      0.85 o 
   7   3   2        0.61        0.69      0.78 o 
   8   3   2        2.37        1.99      0.98 o 
   9   3   2        4.56        3.65      1.31 o 
 -10   4   2        2.76        2.55      1.17 o 
  -9   4   2        2.04        1.23      1.02 o 
  -8   4   2        0.05       -0.28      0.68 o 
  -7   4   2        0.97        1.07      0.65 o 
  -6   4   2        1.13        0.30      0.48 o 
  -5   4   2       51.83       50.19      1.91 o 
  -4   4   2      109.46      133.82      1.92 o 
  -3   4   2      142.65      148.72      1.85 o 
  -2   4   2       23.72       26.10      1.03 o 
  -1   4   2      105.27      112.24      3.08 o 
   0   4   2      395.44      414.76      3.35 o 
   1   4   2       36.61       36.25      0.81 o 
   2   4   2      235.32      245.92      2.54 o 
   3   4   2        9.65        7.95      0.49 o 
   4   4   2       35.24       41.00      1.67 o 
   5   4   2        3.65        5.27      0.86 o 
   6   4   2        2.85        0.90      0.61 o 
   7   4   2        0.28        0.62      0.60 o 
   8   4   2        2.49        2.60      1.03 o 
   9   4   2        0.37        0.30      1.20 o 
 -10   5   2        0.27       -0.19      1.03 o 
  -9   5   2        2.64        3.22      1.25 o 
  -8   5   2        1.05        0.19      0.90 o 
  -7   5   2        3.27        0.24      1.59 o 
  -6   5   2        6.61        8.77      1.12 o 
  -5   5   2        2.43        1.66      0.83 o 
  -4   5   2       76.73       78.47      1.46 o 
  -3   5   2      200.51      194.86      2.47 o 
  -2   5   2      243.24      239.35      2.62 o 
  -1   5   2      128.77       99.71      1.71 o 
   0   5   2     3578.57     3523.82     47.49 o 
   1   5   2      372.58      356.18      4.96 o 
   2   5   2      210.52      248.56      2.63 o 
   3   5   2       24.20       27.09      0.89 o 
   4   5   2        0.18        0.17      0.47 o 
   5   5   2       71.65       77.00      2.73 o 
   6   5   2        2.98        2.92      0.72 o 
   7   5   2        1.40        1.34      0.75 o 
   8   5   2        0.55        1.02      0.81 o 
   9   5   2        0.66        0.20      1.28 o 
  -9   6   2        0.06       -0.84      0.99 o 
  -8   6   2       20.17       18.29      1.65 o 
  -7   6   2       36.43       36.68      2.04 o 
  -6   6   2        0.28       -0.25      0.66 o 
  -5   6   2        0.01        0.26      0.52 o 
  -4   6   2        0.07        0.50      0.29 o 
  -3   6   2       84.33       85.88      1.76 o 
  -2   6   2        1.44        4.32      0.40 o 
  -1   6   2     1742.96     1871.82     19.72 o 
   0   6   2      208.99      189.21      2.21 o 
   1   6   2      173.19      146.18      1.86 o 
   2   6   2       79.07       65.74      1.15 o 
   3   6   2      128.09      126.03      1.89 o 
   4   6   2        8.94        7.29      0.71 o 
   5   6   2       15.79       18.59      1.14 o 
   6   6   2       19.56       14.84      1.18 o 
   7   6   2        2.92        1.06      0.87 o 
   8   6   2        0.03       -1.04      1.04 o 
   9   6   2        0.72        1.27      1.39 o 
  -9   7   2        5.59        5.05      1.31 o 
  -8   7   2        7.35        7.60      1.32 o 
  -7   7   2        0.06       -0.27      0.89 o 
  -6   7   2       46.38       47.39      1.95 o 
  -5   7   2      377.15      393.79      5.05 o 
  -4   7   2      147.05      147.17      2.72 o 
  -3   7   2      545.54      521.70      5.47 o 
  -2   7   2      257.14      233.46      3.19 o 
  -1   7   2      470.63      498.58      5.09 o 
   0   7   2        1.88       -0.19      0.25 o 
   1   7   2       50.27       59.94      1.25 o 
   2   7   2      157.51      143.13      2.13 o 
   3   7   2        5.27        6.72      0.62 o 
   4   7   2        0.00        0.84      0.67 o 
   5   7   2       54.52       54.85      1.85 o 
   6   7   2        4.09        2.79      1.24 o 
   7   7   2        5.15        2.45      1.04 o 
   8   7   2        0.05       -0.95      0.95 o 
  -9   8   2        2.40        1.08      1.22 o 
  -8   8   2        1.93        1.91      1.12 o 
  -7   8   2        0.87       -0.89      0.89 o 
  -6   8   2        1.18        0.01      0.77 o 
  -5   8   2      194.78      197.02      3.83 o 
  -4   8   2        7.48        8.61      0.85 o 
  -3   8   2      106.07      128.25      2.50 o 
  -2   8   2       49.37       52.71      1.32 o 
  -1   8   2      114.56       95.06      1.53 o 
   0   8   2       21.42       19.02      0.75 o 
   1   8   2      551.47      572.35      6.06 o 
   2   8   2      850.58      879.66      9.34 o 
   3   8   2      229.15      243.62      3.25 o 
   4   8   2       64.04       60.74      2.35 o 
   5   8   2       16.17       16.14      1.44 o 
   6   8   2        2.84        2.48      1.03 o 
   7   8   2        4.62        2.82      1.10 o 
   8   8   2        0.47       -1.11      1.29 o 
  -9   9   2        1.26       -0.80      1.19 o 
  -8   9   2        0.30       -0.57      1.11 o 
  -7   9   2        1.27        1.43      1.09 o 
  -6   9   2       10.03       10.95      1.23 o 
  -5   9   2      228.12      223.68      4.47 o 
  -4   9   2       55.25       61.98      2.02 o 
  -3   9   2      882.94      862.60     14.42 o 
  -2   9   2       87.91       83.11      2.99 o 
  -1   9   2      211.59      183.40      2.66 o 
   0   9   2      327.67      325.71      4.59 o 
   1   9   2      588.94      553.47      8.97 o 
   2   9   2      171.00      171.34      2.89 o 
   3   9   2        0.21       -0.12      0.51 o 
   4   9   2      179.99      170.93      3.33 o 
   5   9   2       24.30       28.59      1.87 o 
   6   9   2        3.23        2.93      1.07 o 
   7   9   2        0.35       -1.00      1.00 o 
   8   9   2        0.01       -1.00      1.05 o 
  -9  10   2        1.36        0.69      1.31 o 
  -8  10   2        5.70        3.79      1.38 o 
  -7  10   2        2.90        1.80      1.41 o 
  -6  10   2        0.64        0.67      1.02 o 
  -5  10   2        0.16        0.45      0.80 o 
  -4  10   2        0.20        0.41      0.72 o 
  -3  10   2        0.08       -0.69      0.69 o 
  -2  10   2       64.28       58.73      2.37 o 
   0  10   2       43.66       44.75      1.57 o 
   1  10   2       40.79       38.35      1.55 o 
   2  10   2       27.95       29.88      1.53 o 
   3  10   2        1.49        1.59      0.65 o 
   4  10   2       14.36       15.91      1.33 o 
   5  10   2        2.05        2.76      1.03 o 
   6  10   2        3.74        2.82      1.16 o 
   7  10   2        0.79       -0.97      0.97 o 
   8  10   2        0.12       -0.15      1.19 o 
  -8  11   2        0.01        0.02      1.61 o 
  -7  11   2        0.21        0.88      1.37 o 
  -6  11   2        0.12       -0.36      0.99 o 
  -5  11   2       29.34       31.31      2.16 o 
  -4  11   2        4.70        5.95      1.20 o 
  -3  11   2       20.89       16.74      1.60 o 
  -2  11   2       27.06       27.66      1.63 o 
  -1  11   2       20.72       18.68      1.20 o 
   0  11   2        0.37       -0.25      0.46 o 
   1  11   2      134.39      120.02      2.33 o 
   2  11   2       34.78       30.29      1.59 o 
   3  11   2        6.26        6.18      0.89 o 
   4  11   2       14.38       13.68      1.29 o 
   5  11   2       36.81       38.76      2.27 o 
   6  11   2        5.43        3.46      1.23 o 
   7  11   2        0.07       -1.12      1.12 o 
  -8  12   2        0.03        0.60      1.63 o 
  -7  12   2        2.28        2.19      1.78 o 
  -6  12   2       16.95       19.58      1.92 o 
  -5  12   2        7.67        8.85      1.84 o 
  -4  12   2        0.30       -0.21      0.88 o 
  -3  12   2       11.33       12.63      1.65 o 
  -2  12   2        4.27        3.79      0.83 o 
  -1  12   2       13.87       15.65      1.23 o 
   0  12   2      153.63      140.32      2.71 o 
   1  12   2      326.01      335.63      5.01 o 
   2  12   2        0.10       -0.02      0.88 o 
   3  12   2        2.55        2.86      1.11 o 
   4  12   2        4.19        4.57      1.08 o 
   5  12   2       41.98       41.45      2.35 o 
   6  12   2        7.38        6.23      1.41 o 
   7  12   2        1.14       -0.19      1.62 o 
  -7  13   2        0.26       -0.47      1.52 o 
  -6  13   2        3.73        4.61      1.39 o 
  -5  13   2       15.23       16.30      1.92 o 
  -4  13   2       13.48       15.28      1.71 o 
  -3  13   2        5.04        5.93      1.07 o 
  -2  13   2       86.54       80.90      2.40 o 
  -1  13   2      493.31      503.11      6.84 o 
   0  13   2      140.08      131.82      2.74 o 
   1  13   2        0.67        0.37      0.77 o 
   2  13   2        0.03        0.58      0.82 o 
   3  13   2        3.60        1.23      0.79 o 
   4  13   2        0.11        1.19      1.02 o 
   5  13   2        0.25        0.33      1.07 o 
   6  13   2       15.78       15.82      2.19 o 
  -7  14   2        0.03       -0.77      1.48 o 
  -6  14   2        3.67        3.46      1.78 o 
  -5  14   2        0.11        1.75      1.23 o 
  -4  14   2        0.11        0.91      1.12 o 
  -3  14   2       10.68        9.88      1.21 o 
  -2  14   2        0.60        0.19      1.01 o 
  -1  14   2      108.50      110.21      2.77 o 
   0  14   2       24.84       28.12      1.94 o 
   1  14   2       36.88       37.91      2.28 o 
   2  14   2      105.30       94.00      3.08 o 
   3  14   2       35.89       36.90      1.98 o 
   4  14   2       21.76       23.01      2.45 o 
   5  14   2        0.78        0.05      1.33 o 
   6  14   2        4.10        5.42      1.83 o 
  -6  15   2        1.42        2.56      1.72 o 
  -5  15   2       17.38       22.55      2.28 o 
  -4  15   2       69.27       73.25      2.85 o 
  -3  15   2       35.99       35.51      2.07 o 
  -2  15   2       16.21       17.40      1.46 o 
  -1  15   2        5.66        4.64      1.12 o 
   0  15   2       18.59       19.09      1.69 o 
   1  15   2        0.01        0.00      0.78 o 
   2  15   2       10.20        8.86      1.63 o 
   3  15   2        0.31        0.61      0.84 o 
   4  15   2        0.53        0.09      1.02 o 
   5  15   2        0.74        0.38      1.43 o 
  -6  16   2        2.32        2.29      1.95 o 
  -5  16   2        0.85        2.52      1.58 o 
  -4  16   2        0.08        0.91      1.03 o 
  -3  16   2       16.70       16.27      1.78 o 
  -2  16   2       18.96       20.47      1.92 o 
  -1  16   2        0.40       -0.24      0.91 o 
   0  16   2       16.86       17.95      1.77 o 
   1  16   2       22.38       21.57      1.88 o 
   2  16   2        1.04        1.97      1.06 o 
   3  16   2        0.16        1.32      0.92 o 
   4  16   2        5.07        2.08      1.43 o 
   5  16   2        3.53        3.73      1.45 o 
  -5  17   2        0.01        0.70      1.19 o 
  -4  17   2        1.16        1.37      1.22 o 
  -3  17   2        1.18        1.75      1.16 o 
  -2  17   2       20.14       19.56      1.95 o 
  -1  17   2        6.38        3.34      1.22 o 
   0  17   2        8.34        7.28      1.67 o 
   1  17   2       10.98        9.77      1.49 o 
   2  17   2        0.01        0.32      1.10 o 
   3  17   2        1.24        0.77      1.27 o 
   4  17   2        0.24       -0.77      1.15 o 
  -4  18   2        0.10       -0.06      1.23 o 
  -3  18   2        0.34        0.36      1.21 o 
  -2  18   2        5.09        6.02      1.43 o 
  -1  18   2        0.47        1.36      1.27 o 
   0  18   2        2.98        3.32      1.38 o 
   1  18   2        0.53       -0.40      1.04 o 
   2  18   2        0.13        2.85      1.19 o 
   3  18   2        2.13        3.43      1.35 o 
  -2  19   2        1.95        3.73      1.34 o 
  -1  19   2        8.18        7.78      1.76 o 
   0  19   2        6.06        7.82      1.70 o 
   1  19   2        0.90        1.07      1.33 o 
 -10   1   3        0.26       -0.40      0.79 o 
  -9   1   3        0.06       -0.58      0.58 o 
  -8   1   3       62.48       63.11      1.65 o 
  -7   1   3       11.94       11.83      1.51 o 
  -6   1   3        3.62        3.53      0.63 o 
  -5   1   3       11.53       12.30      0.70 o 
  -4   1   3      374.49      402.34      3.97 o 
  -3   1   3       28.94       40.16      0.83 o 
  -2   1   3      239.24      240.93      2.22 o 
  -1   1   3        0.13       -0.21      0.21 o 
   0   1   3       53.71       57.35      0.97 o 
   1   1   3       11.96       10.50      0.49 o 
   2   1   3       20.49       23.01      0.91 o 
   3   1   3      362.84      367.18      3.79 o 
   4   1   3      122.30      127.08      2.34 o 
   5   1   3        7.41        6.17      0.76 o 
   6   1   3      127.89      131.61      2.72 o 
   7   1   3       94.91       90.30      2.29 o 
   8   1   3        0.39        0.01      1.03 o 
   9   1   3        0.01       -1.32      1.32 o 
 -10   2   3        0.60       -0.74      0.74 o 
  -9   2   3        0.08        0.12      0.59 o 
  -8   2   3        2.28        2.02      0.65 o 
  -7   2   3        0.14        0.13      0.57 o 
  -6   2   3      110.49      109.92      2.10 o 
  -5   2   3        5.14        4.36      0.46 o 
  -4   2   3     1731.58     1736.73     13.69 o 
  -3   2   3     1025.64     1005.46      8.55 o 
  -2   2   3      261.53      271.46      2.74 o 
  -1   2   3     1347.21      825.06     21.17 o 
   0   2   3      120.57      123.68      1.34 o 
   1   2   3      111.27      133.80      1.66 o 
   2   2   3       77.28      100.00      1.42 o 
   3   2   3      250.48      270.69      3.11 o 
   4   2   3       13.02       11.14      2.08 o 
   5   2   3       39.92       44.18      1.62 o 
   6   2   3        0.06       -0.19      0.64 o 
   7   2   3        0.79       -0.19      0.70 o 
   8   2   3        3.10        0.87      0.77 o 
   9   2   3        1.65        1.44      1.53 o 
 -10   3   3        0.10       -0.80      0.80 o 
  -9   3   3        0.00       -0.38      0.79 o 
  -8   3   3        1.04        0.99      0.60 o 
  -7   3   3       65.93       65.12      2.04 o 
  -6   3   3      128.61      127.56      1.90 o 
  -5   3   3      153.80      169.31      2.22 o 
  -4   3   3      384.44      421.84      3.77 o 
  -3   3   3     2090.32     2121.76     19.02 o 
  -2   3   3       18.92       20.81      1.35 o 
  -1   3   3     1415.81     1421.38     13.90 o 
   0   3   3     2079.03     2154.59     17.13 o 
   1   3   3       90.89       98.35      2.00 o 
   2   3   3      314.45      348.58      3.18 o 
   3   3   3       31.10       38.28      0.78 o 
   4   3   3       82.53       83.02      1.75 o 
   5   3   3       30.68       36.85      1.97 o 
   6   3   3       22.78       24.76      1.47 o 
   7   3   3        5.86        4.42      0.93 o 
   8   3   3        0.00       -0.01      0.78 o 
   9   3   3        0.19       -0.58      1.38 o 
 -10   4   3        1.14        1.32      1.14 o 
  -9   4   3        0.97        0.39      0.79 o 
  -8   4   3        0.36       -0.52      0.52 o 
  -7   4   3        0.00       -0.41      0.59 o 
  -6   4   3       57.14       59.59      1.30 o 
  -5   4   3        6.78        7.37      0.64 o 
  -4   4   3      672.36      667.18      6.37 o 
  -3   4   3      225.60      206.25      2.61 o 
  -2   4   3     2937.56     2994.74     23.09 o 
  -1   4   3     4531.50     4545.36     39.36 o 
   0   4   3      817.28      788.40      6.98 o 
   1   4   3      932.41      840.16      6.89 o 
   2   4   3     2502.82     2622.41     21.92 o 
   3   4   3       66.10       51.85      1.02 o 
   4   4   3        0.01        0.44      0.40 o 
   5   4   3       34.77       35.90      1.33 o 
   6   4   3       16.86       17.22      1.13 o 
   7   4   3        5.48        3.80      0.92 o 
   8   4   3        0.00        0.45      0.93 o 
 -10   5   3        0.14       -1.01      1.01 o 
  -9   5   3        0.80       -0.12      1.08 o 
  -8   5   3        0.11        0.02      0.74 o 
  -7   5   3        1.14        0.98      0.55 o 
  -6   5   3        0.01        0.11      0.43 o 
  -5   5   3        4.31        5.53      0.70 o 
  -4   5   3      709.54      742.80      6.47 o 
  -3   5   3        0.26        0.21      0.25 o 
  -2   5   3      950.72      938.45      8.39 o 
  -1   5   3       22.10       17.14      0.77 o 
   0   5   3        2.47        1.92      0.31 o 
   1   5   3      223.07      208.94      2.35 o 
   2   5   3       55.91       66.10      1.24 o 
   3   5   3      568.67      534.36      5.48 o 
   4   5   3      228.48      233.84      3.08 o 
   5   5   3       27.75       27.27      1.40 o 
   6   5   3        4.71        4.29      0.76 o 
   7   5   3        0.87       -0.56      0.56 o 
   8   5   3        0.00       -0.31      1.16 o 
 -10   6   3        0.21       -1.12      1.12 o 
  -9   6   3        0.08       -1.22      1.22 o 
  -8   6   3        2.29        1.66      1.05 o 
  -7   6   3       20.80       21.82      1.71 o 
  -6   6   3        6.18        6.60      0.65 o 
  -5   6   3       49.41       49.21      2.36 o 
  -4   6   3       88.59       90.62      2.32 o 
  -3   6   3      414.33      418.66      4.33 o 
  -2   6   3     1033.78     1032.16      9.27 o 
  -1   6   3        0.84        1.23      0.28 o 
   0   6   3      289.51      292.51      2.90 o 
   1   6   3      152.08      170.95      2.28 o 
   2   6   3        9.54       13.62      0.65 o 
   3   6   3      127.12      137.27      1.89 o 
   4   6   3        0.02        0.27      0.51 o 
   5   6   3       24.47       20.88      1.21 o 
   6   6   3        4.71        5.13      0.84 o 
   7   6   3        8.12        9.42      1.13 o 
   8   6   3        1.20       -0.25      1.17 o 
  -9   7   3        2.63        2.60      1.32 o 
  -8   7   3        3.79        6.25      1.28 o 
  -7   7   3       80.35       84.31      2.79 o 
  -6   7   3       24.78       26.38      1.56 o 
  -5   7   3       52.81       51.55      1.31 o 
  -4   7   3        6.62        6.51      0.63 o 
  -3   7   3        4.35        4.97      0.51 o 
  -2   7   3       53.59       57.74      1.40 o 
  -1   7   3      323.03      316.57      3.21 o 
   0   7   3      520.39      542.71      4.58 o 
   1   7   3      258.57      269.93      3.02 o 
   2   7   3       86.10       85.87      1.43 o 
   3   7   3        8.83       11.48      0.71 o 
   4   7   3       19.79       22.15      1.13 o 
   5   7   3        8.92        9.89      1.21 o 
   6   7   3        4.74        2.44      0.83 o 
   7   7   3        3.76        4.91      1.08 o 
   8   7   3        2.89        2.58      1.38 o 
  -9   8   3        3.30        2.78      1.30 o 
  -8   8   3       10.72        9.34      1.51 o 
  -7   8   3       14.81       11.76      1.45 o 
  -6   8   3       16.03       18.33      1.61 o 
  -5   8   3      122.71      130.78      2.91 o 
  -4   8   3      255.20      252.82      4.60 o 
  -3   8   3      179.40      184.84      3.38 o 
  -2   8   3       21.23       14.55      0.87 o 
  -1   8   3       27.47       25.89      1.01 o 
   0   8   3      269.55      282.88      3.06 o 
   1   8   3       71.91       71.91      1.44 o 
   2   8   3        5.03        6.19      0.55 o 
   3   8   3        1.69        1.24      0.50 o 
   4   8   3       62.59       59.44      1.81 o 
   5   8   3        5.18        2.26      0.80 o 
   6   8   3        2.09        2.58      1.01 o 
   7   8   3        0.03       -0.82      1.19 o 
   8   8   3        0.97        0.25      1.06 o 
  -9   9   3        0.02       -1.17      1.17 o 
  -8   9   3        1.37        1.39      2.09 o 
  -7   9   3        2.55        2.64      1.36 o 
  -6   9   3        7.41        8.09      1.30 o 
  -5   9   3        2.09        1.39      0.84 o 
  -4   9   3       43.31       41.27      1.27 o 
  -3   9   3       53.57       51.93      1.64 o 
  -2   9   3       19.91       22.05      1.72 o 
  -1   9   3       86.08       75.11      1.99 o 
   0   9   3       14.47       14.59      0.83 o 
   1   9   3      104.82      111.05      1.90 o 
   2   9   3      135.81      135.83      2.31 o 
   3   9   3       41.13       43.23      1.54 o 
   4   9   3       75.61       80.51      2.69 o 
   5   9   3        1.71        2.67      1.27 o 
   6   9   3        6.15        5.48      1.19 o 
   7   9   3        0.98       -0.20      1.50 o 
   8   9   3        0.30       -0.83      1.12 o 
  -9  10   3        0.02       -0.61      1.62 o 
  -8  10   3        0.34        0.77      1.48 o 
  -7  10   3        2.25        0.43      1.46 o 
  -6  10   3        0.00       -0.90      0.91 o 
  -5  10   3      219.16      232.91      5.17 o 
  -4  10   3       48.26       49.03      2.53 o 
  -3  10   3       44.66       46.13      1.95 o 
  -2  10   3      169.30      155.73      2.49 o 
  -1  10   3      383.55      360.85      5.28 o 
   0  10   3      244.31      226.34      3.10 o 
   1  10   3      171.07      157.58      2.69 o 
   2  10   3       14.98       12.22      0.89 o 
   3  10   3       38.18       41.62      1.54 o 
   4  10   3      114.08      113.50      2.80 o 
   5  10   3        0.42       -0.14      1.07 o 
   6  10   3        2.01        0.72      1.35 o 
   7  10   3        2.50        3.47      1.32 o 
  -8  11   3        0.34       -1.19      2.71 o 
  -7  11   3       22.50       21.29      2.42 o 
  -6  11   3       23.15       25.11      2.02 o 
  -5  11   3       17.16       17.95      1.86 o 
  -4  11   3       72.21       76.15      2.85 o 
  -3  11   3        1.74        0.71      0.81 o 
  -2  11   3       35.28       27.78      1.49 o 
  -1  11   3      200.94      212.52      3.39 o 
   0  11   3       86.58       90.52      1.91 o 
   1  11   3       39.62       42.86      1.56 o 
   2  11   3        4.84        8.70      1.22 o 
   3  11   3       88.89       93.51      2.32 o 
   4  11   3        7.30        7.60      1.13 o 
   5  11   3        1.39        2.04      1.05 o 
   6  11   3       12.00        9.66      1.52 o 
   7  11   3        0.00       -0.66      1.27 o 
  -8  12   3        0.17        0.66      1.62 o 
  -7  12   3        5.91        6.86      1.77 o 
  -6  12   3        0.02        1.41      1.65 o 
  -5  12   3        0.01        0.97      1.01 o 
  -4  12   3       72.54       75.90      2.98 o 
  -3  12   3       78.86       84.29      2.65 o 
  -2  12   3      317.27      308.42      4.86 o 
  -1  12   3       32.86       33.23      1.66 o 
   0  12   3       29.27       33.23      1.66 o 
   1  12   3      167.78      162.74      3.25 o 
   2  12   3       18.83       19.94      1.40 o 
   3  12   3       46.59       43.95      2.01 o 
   4  12   3        5.32        4.07      0.99 o 
   5  12   3        7.45        3.76      1.33 o 
   6  12   3        4.33        8.47      1.66 o 
   7  12   3        3.05        3.36      1.99 o 
  -7  13   3        0.97        1.05      1.52 o 
  -6  13   3        0.21       -0.25      1.38 o 
  -5  13   3        0.07       -0.02      1.13 o 
  -4  13   3        7.14        6.06      1.14 o 
  -3  13   3        4.99        5.63      1.07 o 
  -2  13   3        0.14       -0.68      0.68 o 
  -1  13   3      253.91      238.27      5.85 o 
   0  13   3       54.88       46.25      2.00 o 
   1  13   3       10.99       10.09      1.25 o 
   2  13   3        7.05        8.73      1.24 o 
   3  13   3       14.90       15.13      1.20 o 
   4  13   3       20.98       19.24      1.88 o 
   5  13   3       14.14       11.39      1.61 o 
   6  13   3        0.07       -0.28      1.25 o 
  -7  14   3        0.06        0.13      2.07 o 
  -6  14   3        7.86        7.14      2.04 o 
  -5  14   3        0.13       -0.17      1.14 o 
  -4  14   3        0.00        1.16      0.98 o 
  -3  14   3       14.26       12.33      1.32 o 
  -2  14   3       11.14        9.71      1.16 o 
  -1  14   3       61.39       67.56      2.27 o 
   0  14   3        3.26        5.32      1.08 o 
   1  14   3        8.23        7.67      1.21 o 
   2  14   3        0.55        1.63      0.92 o 
   3  14   3        3.31        4.89      1.06 o 
   4  14   3        3.41        4.33      1.16 o 
   5  14   3        0.00       -1.11      1.11 o 
   6  14   3        1.54        1.82      1.42 o 
  -6  15   3        0.01        0.06      1.63 o 
  -5  15   3       13.17       11.38      1.59 o 
  -4  15   3       14.56       14.75      1.53 o 
  -3  15   3       20.32       22.39      1.71 o 
  -2  15   3        8.53        8.62      1.17 o 
  -1  15   3       45.74       48.07      2.59 o 
   0  15   3        8.14        5.33      1.15 o 
   1  15   3        7.54        7.97      1.30 o 
   2  15   3       17.40       18.70      1.76 o 
   3  15   3        0.45        1.24      0.89 o 
   4  15   3        3.43        2.60      1.19 o 
   5  15   3        0.93        2.09      1.50 o 
  -6  16   3        0.42       -0.48      1.42 o 
  -5  16   3        2.55        2.10      1.18 o 
  -4  16   3        0.06       -0.15      1.01 o 
  -3  16   3       10.52       10.91      1.44 o 
  -2  16   3       51.84       50.41      2.77 o 
  -1  16   3       26.36       29.46      2.17 o 
   0  16   3       45.02       46.53      3.12 o 
   1  16   3       14.18       10.09      1.45 o 
   2  16   3        0.54        1.70      1.12 o 
   3  16   3        1.53        3.07      1.07 o 
   4  16   3        0.08       -0.20      1.20 o 
  -5  17   3        9.94       12.54      1.69 o 
  -4  17   3        2.83        2.53      1.16 o 
  -3  17   3        8.01        7.94      1.50 o 
  -2  17   3        9.65       13.06      1.73 o 
  -1  17   3        0.39        1.05      1.20 o 
   0  17   3        2.49        3.27      1.28 o 
   1  17   3        7.63        9.06      1.46 o 
   2  17   3       30.36       34.90      2.43 o 
   3  17   3       15.31       15.72      1.75 o 
  -4  18   3        4.48        4.64      1.99 o 
  -3  18   3       16.75       18.00      3.23 o 
  -2  18   3        6.44        7.42      1.49 o 
  -1  18   3       11.62       10.37      1.81 o 
   0  18   3       34.88       39.13      2.92 o 
   1  18   3       35.91       43.52      4.48 o 
   2  18   3        8.14        7.20      1.84 o 
  -1  19   3        3.82        4.67      1.78 o 
   0  19   3        0.30       -0.48      2.00 o 
 -10   0   4        7.40        7.82      1.35 o 
  -9   0   4        0.01        1.08      0.96 o 
  -8   0   4       41.12       37.76      2.93 o 
  -7   0   4       46.98       46.26      2.08 o 
  -6   0   4       51.29       56.48      2.60 o 
  -5   0   4       16.29       14.35      1.03 o 
  -4   0   4      143.19      125.27      2.37 o 
  -3   0   4      680.66      626.79      7.53 o 
  -2   0   4     2235.19     2186.28     29.58 o 
  -1   0   4     5249.40     4944.80    110.14 o 
   0   0   4     1948.08     2021.58     26.84 o 
   1   0   4     1487.14     1620.14     52.95 o 
   2   0   4       17.05       20.54      1.17 o 
   3   0   4      267.78      270.65      4.84 o 
   4   0   4       12.90       12.52      1.63 o 
   5   0   4      434.96      438.50     10.00 o 
   6   0   4      116.48      113.56      5.20 o 
   7   0   4       21.27       18.41      6.18 o 
   8   0   4        1.14        2.56      2.10 o 
 -10   1   4        0.89        0.64      1.04 o 
  -9   1   4        0.12       -0.28      0.74 o 
  -8   1   4        1.98        1.48      0.66 o 
  -7   1   4        6.69        4.77      0.72 o 
  -6   1   4        2.88        3.19      0.64 o 
  -5   1   4      166.56      177.54      2.38 o 
  -4   1   4        0.95        0.55      0.35 o 
  -3   1   4        5.56        2.03      0.29 o 
  -2   1   4      677.14      672.77      5.75 o 
  -1   1   4     4004.55     3956.92     30.08 o 
   0   1   4     1187.72     1152.69     11.96 o 
   1   1   4     1675.76     1665.49     13.18 o 
   2   1   4       18.52       22.10      0.66 o 
   3   1   4       18.89       17.03      1.07 o 
   4   1   4      192.65      192.27      3.03 o 
   5   1   4       17.85       16.02      1.07 o 
   6   1   4        0.11        0.03      0.47 o 
   7   1   4        1.46        0.54      0.97 o 
   8   1   4        0.16        1.13      1.10 o 
 -10   2   4        1.81        1.10      0.75 o 
  -9   2   4        2.18        0.67      0.71 o 
  -8   2   4        8.25        7.42      0.85 o 
  -7   2   4        1.33        0.48      0.56 o 
  -6   2   4      119.02      108.01      2.25 o 
  -5   2   4      169.91      171.33      2.08 o 
  -4   2   4      867.50      889.69      7.11 o 
  -3   2   4       24.92       33.69      0.76 o 
  -2   2   4       26.02       20.51      0.53 o 
  -1   2   4       39.58       38.09      0.93 o 
   0   2   4     2203.33     2211.71     32.35 o 
   1   2   4      184.73      159.24      1.61 o 
   2   2   4       15.64       19.76      0.68 o 
   3   2   4        0.18        0.31      0.34 o 
   4   2   4       94.09       86.61      1.99 o 
   5   2   4       90.68       91.51      2.16 o 
   6   2   4        0.47        0.44      0.63 o 
   7   2   4        2.44        2.13      0.70 o 
   8   2   4        1.30        1.05      1.17 o 
 -10   3   4        2.29        0.64      0.88 o 
  -9   3   4        1.38        1.52      0.70 o 
  -8   3   4        1.17        0.35      0.63 o 
  -7   3   4        5.23        6.19      0.77 o 
  -6   3   4        8.42        8.41      0.66 o 
  -5   3   4        1.44        1.61      0.45 o 
  -4   3   4     1300.40     1308.45      9.55 o 
  -3   3   4       33.20       37.01      0.80 o 
  -2   3   4      276.79      259.71      2.30 o 
  -1   3   4       69.87       60.18      0.99 o 
   0   3   4      421.00      450.28      4.20 o 
   1   3   4        8.65       22.31      0.70 o 
   2   3   4       18.01       21.19      1.09 o 
   3   3   4       19.83       21.00      0.70 o 
   4   3   4        0.65        0.98      0.56 o 
   5   3   4       44.31       42.71      1.78 o 
   6   3   4        0.67        0.79      0.79 o 
   7   3   4        2.53        1.27      0.77 o 
   8   3   4        0.13       -0.11      0.83 o 
 -10   4   4        0.02       -0.80      0.86 o 
  -9   4   4        4.02        4.07      0.74 o 
  -8   4   4        1.60        1.46      0.70 o 
  -7   4   4        1.54        1.46      0.64 o 
  -6   4   4      131.53      136.01      1.96 o 
  -5   4   4      117.45      123.63      2.01 o 
  -4   4   4      947.35      944.68      7.14 o 
  -3   4   4      327.83      397.81      3.32 o 
  -2   4   4      237.25      259.11      2.70 o 
  -1   4   4       61.47       61.55      1.04 o 
   0   4   4        4.44        5.40      0.57 o 
   1   4   4       62.42       75.13      1.25 o 
   2   4   4       38.84       44.58      0.94 o 
   3   4   4      115.51      126.18      1.80 o 
   4   4   4       51.17       51.97      1.48 o 
   5   4   4       31.98       32.77      1.12 o 
   6   4   4        1.26        0.88      0.75 o 
   7   4   4        0.00       -0.71      0.71 o 
   8   4   4        1.12        1.30      0.96 o 
 -10   5   4        0.37        1.12      1.16 o 
  -9   5   4        4.68        6.48      1.09 o 
  -8   5   4       11.07       13.32      0.98 o 
  -7   5   4       14.01       18.77      1.10 o 
  -6   5   4      138.87      134.25      1.97 o 
  -5   5   4       88.65       88.23      2.24 o 
  -4   5   4       10.87       11.30      0.57 o 
  -3   5   4      207.98      215.61      2.31 o 
  -2   5   4       23.30       21.61      0.75 o 
  -1   5   4       28.25       44.44      1.30 o 
   0   5   4     1092.22     1120.37      9.42 o 
   1   5   4       75.01       72.56      1.18 o 
   2   5   4      207.42      202.43      2.48 o 
   3   5   4      120.39      125.06      1.66 o 
   4   5   4        0.19        0.05      0.48 o 
   5   5   4        0.42        0.45      0.56 o 
   6   5   4        3.06        3.25      0.61 o 
   7   5   4        0.79        0.09      0.95 o 
   8   5   4        2.77        0.73      1.22 o 
 -10   6   4        0.04       -0.86      1.13 o 
  -9   6   4        6.54        5.62      1.80 o 
  -8   6   4        3.81        4.43      1.17 o 
  -7   6   4      122.87      127.58      3.69 o 
  -6   6   4       62.35       63.79      1.49 o 
  -5   6   4       49.69       46.72      1.32 o 
  -4   6   4       74.12       67.96      1.65 o 
  -3   6   4      226.83      243.55      2.72 o 
  -2   6   4      373.55      354.20      3.80 o 
  -1   6   4       80.98       71.70      1.40 o 
   0   6   4      384.63      428.17      4.24 o 
   1   6   4       35.81       33.89      1.03 o 
   2   6   4        6.49        7.73      0.62 o 
   3   6   4        9.44       10.54      0.67 o 
   4   6   4        0.17       -0.16      0.50 o 
   5   6   4       15.21       15.86      1.48 o 
   6   6   4        0.16        0.22      0.74 o 
   7   6   4        0.00        0.82      0.92 o 
   8   6   4        0.20        1.87      1.47 o 
  -9   7   4        0.36       -1.08      1.08 o 
  -8   7   4        1.80       -0.28      1.42 o 
  -7   7   4       84.88       91.22      3.33 o 
  -6   7   4       48.72       51.31      2.20 o 
  -5   7   4       39.13       35.79      1.34 o 
  -4   7   4       85.97       86.79      2.08 o 
  -3   7   4      324.89      297.17      3.89 o 
  -2   7   4     1405.01     1388.58     13.63 o 
  -1   7   4     1096.63     1082.62      8.69 o 
   0   7   4      467.01      435.75      4.12 o 
   1   7   4      256.22      266.76      2.93 o 
   2   7   4       25.22       27.01      0.96 o 
   3   7   4        0.03        0.21      0.41 o 
   4   7   4       19.34       20.13      1.22 o 
   5   7   4       17.38       17.16      1.31 o 
   6   7   4        2.40        1.64      0.75 o 
   7   7   4        0.41        1.01      0.91 o 
   8   7   4        3.01        2.61      1.61 o 
  -9   8   4        0.99        0.15      1.39 o 
  -8   8   4        2.23        2.24      1.49 o 
  -7   8   4       11.92       11.27      1.86 o 
  -6   8   4       26.63       28.16      1.46 o 
  -5   8   4      107.08      107.87      2.17 o 
  -4   8   4       34.96       42.22      1.95 o 
  -3   8   4       70.14       71.39      4.12 o 
  -2   8   4      100.13      104.60      2.66 o 
  -1   8   4      245.68      234.66      2.87 o 
   0   8   4       62.38       64.17      1.28 o 
   1   8   4        0.71       -0.03      0.37 o 
   2   8   4      201.66      201.58      2.51 o 
   3   8   4        0.09        0.88      0.48 o 
   4   8   4       36.88       37.44      1.51 o 
   5   8   4       17.06       16.40      1.22 o 
   6   8   4        2.87        1.48      1.53 o 
   7   8   4        1.85        0.86      1.12 o 
  -9   9   4        0.78        0.33      1.60 o 
  -8   9   4        0.29        0.71      1.42 o 
  -7   9   4       16.23       17.18      2.05 o 
  -6   9   4        0.14        0.49      0.85 o 
  -5   9   4       12.19       13.20      1.30 o 
  -4   9   4        6.49        8.44      0.91 o 
  -3   9   4        2.18        1.86      0.62 o 
  -2   9   4        1.66        0.77      0.40 o 
  -1   9   4      129.95      123.49      2.23 o 
   0   9   4      511.58      469.29      4.91 o 
   1   9   4        8.82        7.84      0.65 o 
   2   9   4      337.35      313.92      3.45 o 
   3   9   4      231.25      241.30      3.23 o 
   4   9   4       15.50       13.12      1.04 o 
   5   9   4        1.41        1.31      0.94 o 
   6   9   4        0.90        2.16      1.10 o 
   7   9   4        0.17        0.10      1.12 o 
  -9  10   4        0.03       -1.77      2.29 o 
  -8  10   4        0.00       -1.03      1.35 o 
  -7  10   4        0.14       -0.05      1.26 o 
  -6  10   4        6.13        6.33      1.36 o 
  -5  10   4       16.06       18.10      1.75 o 
  -4  10   4        5.69        3.76      0.74 o 
  -3  10   4        0.24       -0.09      0.53 o 
  -2  10   4      138.06      128.02      2.84 o 
  -1  10   4        0.64        0.84      0.42 o 
   0  10   4       13.29       17.06      0.92 o 
   1  10   4       81.77       84.66      1.78 o 
   2  10   4        0.05        0.31      0.50 o 
   3  10   4       18.83       23.81      1.25 o 
   4  10   4        6.00        5.52      1.15 o 
   5  10   4        9.24        7.86      1.40 o 
   6  10   4        1.25        0.86      1.14 o 
   7  10   4        0.47        1.40      1.25 o 
  -8  11   4        0.02        0.02      1.44 o 
  -7  11   4       11.53       10.37      2.25 o 
  -6  11   4        7.23        5.25      1.34 o 
  -5  11   4       55.64       56.12      2.94 o 
  -4  11   4        0.00       -0.49      0.49 o 
  -3  11   4        0.01       -0.51      0.51 o 
  -2  11   4       51.68       36.69      1.87 o 
  -1  11   4       11.41       12.18      0.84 o 
   0  11   4       11.46       11.42      0.82 o 
   1  11   4        6.17        9.00      0.78 o 
   2  11   4       80.83       77.92      2.14 o 
   3  11   4       33.60       31.82      1.61 o 
   4  11   4       40.30       40.92      2.23 o 
   5  11   4        4.37        5.01      1.56 o 
   6  11   4        0.13       -1.17      1.39 o 
  -8  12   4        0.47       -1.51      1.51 o 
  -7  12   4        6.33        7.11      2.46 o 
  -6  12   4        4.52        4.25      1.64 o 
  -5  12   4       14.61       15.34      1.53 o 
  -4  12   4       73.25       67.98      2.66 o 
  -3  12   4       29.10       31.41      2.32 o 
  -2  12   4        8.33        4.20      0.68 o 
  -1  12   4       52.61       55.02      1.61 o 
   0  12   4        6.79        4.22      0.76 o 
   1  12   4        8.39       10.31      0.97 o 
   2  12   4       26.10       30.01      1.49 o 
   3  12   4        6.62        7.94      0.97 o 
   4  12   4       21.34       20.00      1.73 o 
   5  12   4        1.21        0.01      1.08 o 
   6  12   4        0.00        1.39      1.31 o 
  -7  13   4        0.55        2.72      2.37 o 
  -6  13   4        5.98        8.57      1.92 o 
  -5  13   4        3.92        3.69      1.73 o 
  -4  13   4        4.01        4.95      1.11 o 
  -3  13   4        2.09        1.76      0.80 o 
  -2  13   4       27.39       31.23      1.76 o 
  -1  13   4      151.80      159.97      3.32 o 
   0  13   4       69.79       65.95      2.70 o 
   1  13   4      112.12      113.56      3.26 o 
   2  13   4       35.54       42.34      1.84 o 
   3  13   4        5.77        6.47      1.05 o 
   4  13   4        3.87        4.02      1.14 o 
   5  13   4        1.56        0.95      1.20 o 
   6  13   4        2.15        2.85      1.45 o 
  -7  14   4        3.54        5.75      2.71 o 
  -6  14   4        9.72       13.40      1.94 o 
  -5  14   4        0.59        0.19      1.04 o 
  -4  14   4        3.38        1.94      0.96 o 
  -3  14   4      168.94      176.41      3.80 o 
  -2  14   4        0.80        1.62      0.82 o 
  -1  14   4       12.55       11.12      1.20 o 
   0  14   4       30.92       25.80      1.89 o 
   1  14   4        0.01       -0.17      0.84 o 
   2  14   4        3.07        4.84      0.95 o 
   3  14   4       18.05       19.41      1.54 o 
   4  14   4        3.57        4.57      1.16 o 
   5  14   4        2.37        2.75      1.43 o 
  -6  15   4        2.00       -0.22      1.31 o 
  -5  15   4        0.30       -0.98      1.03 o 
  -4  15   4       32.54       40.90      2.29 o 
  -3  15   4      137.07      143.74      3.52 o 
  -2  15   4       38.00       38.44      2.10 o 
  -1  15   4       52.17       48.20      2.58 o 
   0  15   4       18.01       19.35      1.73 o 
   1  15   4       13.72       17.77      1.69 o 
   2  15   4       21.64       19.67      1.73 o 
   3  15   4        0.37        1.09      1.00 o 
   4  15   4        0.06        1.47      1.22 o 
  -6  16   4        1.75        1.41      1.49 o 
  -5  16   4       15.31       15.91      1.74 o 
  -4  16   4       18.20       19.87      1.78 o 
  -3  16   4        2.13        2.53      1.04 o 
  -2  16   4        4.45        2.92      1.14 o 
  -1  16   4        0.00        0.88      1.06 o 
   0  16   4        2.19        2.00      1.04 o 
   1  16   4        6.02        8.50      1.64 o 
   2  16   4        0.00        0.98      1.02 o 
   3  16   4        0.24       -0.16      1.18 o 
   4  16   4        0.87        1.02      1.30 o 
  -5  17   4        4.47        5.06      1.40 o 
  -4  17   4        1.28        1.35      1.13 o 
  -3  17   4        4.30        4.90      1.34 o 
  -2  17   4        6.52        6.05      1.44 o 
  -1  17   4        4.95        8.56      1.61 o 
   0  17   4        5.70        7.73      2.03 o 
   1  17   4        0.41       -0.10      1.24 o 
   2  17   4        2.69        2.64      1.17 o 
   3  17   4        7.84        6.60      1.55 o 
  -3  18   4        0.16        1.83      1.27 o 
  -2  18   4        0.02        0.86      1.26 o 
  -1  18   4        4.95        3.14      2.23 o 
   0  18   4        0.04        0.13      1.46 o 
   1  18   4        1.06        2.12      1.39 o 
 -10   1   5        6.03        5.80      0.92 o 
  -9   1   5       10.27        9.27      0.98 o 
  -8   1   5        7.21        8.53      0.92 o 
  -7   1   5        0.48        0.65      0.61 o 
  -6   1   5        2.82        2.22      0.59 o 
  -5   1   5      227.32      235.16      2.58 o 
  -4   1   5        4.57        6.02      0.48 o 
  -3   1   5        1.07        1.42      0.31 o 
  -2   1   5       50.33       47.51      0.83 o 
  -1   1   5       39.53       50.72      0.74 o 
   0   1   5        1.37        5.27      0.35 o 
   1   1   5      579.12      598.49      5.45 o 
   2   1   5        9.36       10.57      0.54 o 
   3   1   5        1.07        0.52      0.43 o 
   4   1   5      120.66      134.77      3.23 o 
   5   1   5       98.72       94.57      2.90 o 
   6   1   5        0.10       -0.70      0.82 o 
   7   1   5        0.90       -0.38      1.18 o 
   8   1   5        0.66        0.97      1.65 o 
 -10   2   5        5.40        4.53      0.92 o 
  -9   2   5        0.04       -0.47      0.68 o 
  -8   2   5        5.66        5.16      0.81 o 
  -7   2   5        1.87        1.58      0.64 o 
  -6   2   5      128.57      118.69      2.46 o 
  -5   2   5      113.77      116.99      1.69 o 
  -4   2   5      541.02      561.08      4.37 o 
  -3   2   5      587.37      617.75      4.87 o 
  -2   2   5      477.10      423.98      4.64 o 
  -1   2   5      384.15      375.90      3.62 o 
   0   2   5     1510.82     1535.39     11.53 o 
   1   2   5       69.31       56.91      0.96 o 
   2   2   5      186.21      178.32      2.08 o 
   3   2   5       28.45       24.79      0.95 o 
   4   2   5       38.05       37.24      1.82 o 
   5   2   5       32.73       31.34      1.30 o 
   6   2   5        0.11       -0.13      1.06 o 
   7   2   5        0.97       -0.03      1.20 o 
   8   2   5        0.09       -1.04      1.49 o 
 -10   3   5        0.12        1.05      0.79 o 
  -9   3   5        5.76        6.64      0.91 o 
  -8   3   5        5.23        5.21      0.82 o 
  -7   3   5        4.73        3.57      0.72 o 
  -6   3   5      376.82      398.64      4.00 o 
  -5   3   5       35.03       35.79      0.98 o 
  -4   3   5      701.86      656.39      5.29 o 
  -3   3   5      835.94      853.02      6.15 o 
  -2   3   5      394.21      347.32      5.11 o 
  -1   3   5      396.79      357.96      3.38 o 
   0   3   5      402.21      418.55      3.76 o 
   1   3   5      276.98      286.82      2.88 o 
   2   3   5      387.04      418.56      3.76 o 
   3   3   5        7.58        9.23      0.68 o 
   4   3   5       11.05       13.60      1.12 o 
   5   3   5       50.23       50.71      1.92 o 
   6   3   5        0.21       -0.65      0.65 o 
   7   3   5        0.80        1.39      1.21 o 
   8   3   5        0.42       -0.43      1.54 o 
 -10   4   5        0.23       -0.17      0.88 o 
  -9   4   5        2.60        3.72      1.23 o 
  -8   4   5        9.02       10.21      0.98 o 
  -7   4   5        5.23        4.06      0.70 o 
  -6   4   5       79.19       85.46      1.60 o 
  -5   4   5        4.30        3.58      0.59 o 
  -4   4   5        3.86        4.06      0.42 o 
  -3   4   5        0.04       -0.09      0.26 o 
  -2   4   5        3.77        1.82      0.52 o 
  -1   4   5        0.11        0.44      0.23 o 
   0   4   5      281.23      270.69      2.57 o 
   1   4   5     1069.53     1072.13      8.01 o 
   2   4   5      214.76      230.52      2.65 o 
   3   4   5      222.00      230.89      2.52 o 
   4   4   5       74.15       74.46      2.05 o 
   5   4   5       15.88       15.96      1.33 o 
   6   4   5        0.41       -0.20      0.76 o 
   7   4   5        1.46        0.75      0.94 o 
   8   4   5        0.27       -1.02      1.61 o 
 -10   5   5        0.30        0.41      1.16 o 
  -9   5   5       24.88       24.12      1.32 o 
  -8   5   5        0.04       -0.03      0.71 o 
  -7   5   5        0.13        0.03      0.54 o 
  -6   5   5      110.92      109.78      1.83 o 
  -5   5   5      490.91      524.29      5.20 o 
  -4   5   5      206.11      195.58      2.60 o 
  -3   5   5        0.10        0.01      0.25 o 
  -2   5   5        9.96        5.77      0.70 o 
  -1   5   5      634.84      624.62      5.64 o 
   0   5   5      794.91      795.07      6.60 o 
   1   5   5      200.34      200.37      2.15 o 
   2   5   5       14.88       15.93      0.72 o 
   3   5   5       77.08       75.12      1.29 o 
   4   5   5        2.72        2.23      0.57 o 
   5   5   5        0.11       -0.21      0.74 o 
   6   5   5       14.14       12.16      1.38 o 
   7   5   5        3.46        3.75      1.10 o 
   8   5   5        0.05       -0.28      0.98 o 
 -10   6   5        0.07       -0.42      1.20 o 
  -9   6   5       15.07       12.26      1.64 o 
  -8   6   5       41.39       42.46      1.93 o 
  -7   6   5        0.10        0.03      0.64 o 
  -6   6   5      269.78      277.36      3.42 o 
  -5   6   5        9.60       11.81      0.88 o 
  -4   6   5        5.36        5.15      0.81 o 
  -3   6   5      407.61      435.60      4.38 o 
  -2   6   5       17.69       14.17      0.72 o 
  -1   6   5      119.40      112.80      1.61 o 
   0   6   5      288.38      299.04      3.08 o 
   1   6   5      259.99      243.43      2.74 o 
   2   6   5      113.01      109.86      1.74 o 
   3   6   5       10.44       11.68      0.68 o 
   4   6   5        7.31        7.64      0.80 o 
   5   6   5        2.68        0.85      0.71 o 
   6   6   5       14.00       17.09      1.58 o 
   7   6   5        0.04        0.46      0.99 o 
 -10   7   5        0.35        4.33      3.24 o 
  -9   7   5        5.78        1.88      1.90 o 
  -8   7   5        1.80        1.04      0.81 o 
  -7   7   5       49.11       55.03      1.76 o 
  -6   7   5        7.53        7.11      0.82 o 
  -5   7   5        0.05       -0.05      0.68 o 
  -4   7   5       33.90       33.85      1.48 o 
  -3   7   5       71.82       71.47      1.73 o 
  -2   7   5       31.17       39.23      1.20 o 
  -1   7   5        2.40        1.57      0.34 o 
   0   7   5       21.82       25.46      1.00 o 
   1   7   5       16.49       16.70      0.75 o 
   2   7   5       12.65       10.79      0.70 o 
   3   7   5        4.12        3.27      0.52 o 
   4   7   5       27.06       29.01      1.38 o 
   5   7   5        0.00        0.23      0.69 o 
   6   7   5        0.53        0.64      0.92 o 
   7   7   5        1.10        1.25      1.22 o 
  -9   8   5        0.27       -0.91      1.96 o 
  -8   8   5        0.04       -0.40      1.33 o 
  -7   8   5        2.19        3.45      0.78 o 
  -6   8   5       10.12       11.03      1.00 o 
  -5   8   5       31.40       31.87      1.41 o 
  -4   8   5       14.03       13.23      1.00 o 
  -3   8   5        0.78       -0.52      0.52 o 
  -2   8   5        5.66        7.26      0.83 o 
  -1   8   5      554.95      536.59      5.31 o 
   0   8   5       38.69       40.83      1.13 o 
   1   8   5       13.06       11.03      0.73 o 
   2   8   5      259.58      264.70      3.05 o 
   3   8   5       38.04       41.24      1.34 o 
   4   8   5        4.34        2.15      0.72 o 
   5   8   5        4.56        4.94      1.18 o 
   6   8   5        0.03        0.05      0.80 o 
   7   8   5        0.11        0.39      2.20 o 
  -9   9   5        0.17       -1.47      1.47 o 
  -8   9   5        0.26       -0.41      1.48 o 
  -7   9   5       14.98       17.37      1.04 o 
  -6   9   5       25.15       28.14      1.53 o 
  -5   9   5        5.12        5.40      0.83 o 
  -4   9   5        0.45        0.49      0.62 o 
  -3   9   5      117.69      106.89      2.28 o 
  -2   9   5      308.03      325.56      4.18 o 
  -1   9   5       28.33       25.37      1.02 o 
   0   9   5       20.37       21.03      0.92 o 
   1   9   5        9.03       11.25      0.76 o 
   2   9   5      103.57      111.85      1.84 o 
   3   9   5        6.21        5.78      0.76 o 
   4   9   5        7.25       10.65      1.13 o 
   5   9   5       11.54       13.91      1.45 o 
   6   9   5        0.42       -0.95      0.95 o 
   7   9   5        0.01       -1.35      1.35 o 
  -9  10   5        0.18       -1.51      1.51 o 
  -8  10   5        4.15        4.78      2.96 o 
  -7  10   5       19.93       18.67      1.98 o 
  -6  10   5        1.03        0.84      0.67 o 
  -5  10   5        0.93        1.21      0.68 o 
  -4  10   5        8.27        7.26      0.87 o 
  -3  10   5       36.01       39.59      1.61 o 
  -2  10   5       81.24       81.74      2.00 o 
  -1  10   5      154.68      151.60      2.27 o 
   0  10   5      107.54      108.45      2.02 o 
   1  10   5      296.34      283.31      3.88 o 
   2  10   5        8.47        6.42      0.69 o 
   3  10   5        0.56        0.48      0.60 o 
   4  10   5       44.73       41.52      2.75 o 
   5  10   5        1.64        2.10      1.14 o 
   6  10   5        0.09        0.13      1.09 o 
  -8  11   5        0.00       -1.41      1.41 o 
  -7  11   5       16.38       18.35      2.44 o 
  -6  11   5       16.21       17.97      1.69 o 
  -5  11   5       65.60       69.71      2.19 o 
  -4  11   5      191.58      183.62      3.25 o 
  -3  11   5      329.09      327.34      4.68 o 
  -2  11   5       33.49       40.14      1.41 o 
  -1  11   5       53.05       52.13      1.47 o 
   0  11   5        3.36        4.14      0.64 o 
   1  11   5       10.41       12.24      0.91 o 
   2  11   5        9.13        9.29      0.88 o 
   3  11   5       22.89       21.86      1.52 o 
   4  11   5        0.78        0.33      1.03 o 
   5  11   5        0.05       -0.45      1.04 o 
   6  11   5        0.40        1.31      1.24 o 
  -8  12   5        0.64       -0.10      2.43 o 
  -7  12   5        0.21        0.20      1.30 o 
  -6  12   5       11.56        9.39      1.59 o 
  -5  12   5        0.01        0.92      0.96 o 
  -4  12   5        3.43        2.67      0.79 o 
  -3  12   5       15.07       20.10      1.63 o 
  -2  12   5       77.77       66.80      2.25 o 
  -1  12   5       66.95       64.30      1.65 o 
   0  12   5       25.78       29.58      2.04 o 
   1  12   5       34.44       32.73      1.52 o 
   2  12   5       81.57       79.93      2.86 o 
   3  12   5       10.01        8.64      1.19 o 
   4  12   5        1.50        1.78      1.12 o 
   5  12   5        1.53        2.29      1.25 o 
   6  12   5        0.86        1.42      1.36 o 
  -7  13   5        3.17        2.35      1.43 o 
  -6  13   5        1.10        1.57      1.10 o 
  -5  13   5        5.35        8.76      1.36 o 
  -4  13   5        9.29       11.07      1.40 o 
  -3  13   5       22.93       22.39      1.24 o 
  -2  13   5       15.78       13.66      1.06 o 
  -1  13   5       62.49       60.68      1.76 o 
   0  13   5       37.26       37.23      2.10 o 
   1  13   5        8.81        7.42      1.03 o 
   2  13   5        4.85        4.85      0.97 o 
   3  13   5        0.10       -0.05      0.89 o 
   4  13   5        1.48        2.44      1.08 o 
   5  13   5        0.64        0.98      1.28 o 
  -7  14   5        0.18        0.40      1.37 o 
  -6  14   5        5.18        4.82      1.51 o 
  -5  14   5        0.01        0.50      1.04 o 
  -4  14   5        6.36        5.20      1.09 o 
  -3  14   5       15.25       17.25      1.51 o 
  -2  14   5        0.24        0.25      0.77 o 
  -1  14   5        0.91        1.25      0.85 o 
   0  14   5        7.51        7.33      1.21 o 
   1  14   5        4.80        3.33      1.26 o 
   2  14   5        0.01       -0.22      0.77 o 
   3  14   5        0.36       -0.86      0.86 o 
   4  14   5        2.81        2.51      1.21 o 
   5  14   5        1.98       -1.30      1.55 o 
  -6  15   5        2.52        3.23      1.38 o 
  -5  15   5       11.67       13.37      1.53 o 
  -4  15   5        9.08        7.97      1.32 o 
  -3  15   5       14.48       14.55      1.47 o 
  -2  15   5       41.39       32.94      1.93 o 
  -1  15   5        0.83        0.11      0.98 o 
   0  15   5        0.40       -0.10      1.02 o 
   1  15   5        0.57        1.31      1.16 o 
   2  15   5        0.76        1.30      1.03 o 
   3  15   5        2.94        3.42      1.16 o 
   4  15   5        0.30        0.30      1.13 o 
  -5  16   5        6.45        5.64      1.38 o 
  -4  16   5       17.61       18.42      1.99 o 
  -3  16   5       13.91       13.96      1.55 o 
  -2  16   5       32.79       36.50      2.96 o 
  -1  16   5       20.88       24.19      2.70 o 
   0  16   5       44.25       38.89      3.19 o 
   1  16   5        2.27        3.74      1.39 o 
   2  16   5        1.91        2.50      1.17 o 
   3  16   5       11.39       14.07      1.85 o 
  -4  17   5       15.97       16.34      1.85 o 
  -3  17   5       15.35       14.85      2.34 o 
  -2  17   5       23.60       26.42      2.94 o 
  -1  17   5       23.09       24.79      2.84 o 
   0  17   5        0.28        0.26      1.40 o 
   1  17   5        5.24        6.86      1.66 o 
   2  17   5        1.55        1.36      1.14 o 
  -3  18   5        4.33        4.26      2.43 o 
  -2  18   5        8.26        7.11      1.87 o 
  -1  18   5        0.25        2.28      1.57 o 
   0  18   5        8.04        8.32      2.00 o 
 -10   0   6        1.64       -0.21      1.10 o 
  -9   0   6        1.64       -0.14      1.00 o 
  -8   0   6        9.67       11.51      2.66 o 
  -7   0   6       96.91      102.18      2.64 o 
  -6   0   6        0.21       -0.22      0.63 o 
  -5   0   6        0.73        1.30      0.67 o 
  -4   0   6      273.96      278.78      3.79 o 
  -3   0   6      486.39      449.85      5.25 o 
  -2   0   6      189.46      212.65      2.69 o 
  -1   0   6     1676.63     1773.35     17.34 o 
   0   0   6      221.61      212.36      3.77 o 
   1   0   6      723.19      746.62     11.10 o 
   3   0   6      110.11      113.17      3.95 o 
   4   0   6        0.15       -0.82      0.82 o 
   5   0   6       12.96       13.25      3.06 o 
   6   0   6        8.51        4.51      2.41 o 
   7   0   6        5.23        2.91      2.43 o 
 -10   1   6        0.23       -0.05      0.77 o 
  -9   1   6        3.75        3.38      0.85 o 
  -8   1   6        1.57        0.60      0.69 o 
  -7   1   6        7.76        6.24      0.74 o 
  -6   1   6        0.98        0.96      0.49 o 
  -5   1   6       77.62       71.04      1.31 o 
  -4   1   6      190.50      176.47      2.09 o 
  -3   1   6        7.92       11.52      0.58 o 
  -2   1   6      194.19      198.57      2.15 o 
  -1   1   6      235.79      214.73      2.45 o 
   0   1   6        0.40        0.22      0.22 o 
   1   1   6      431.60      419.30      5.25 o 
   2   1   6      158.67      164.01      2.80 o 
   3   1   6      160.92      164.22      3.47 o 
   4   1   6       27.56       27.01      2.12 o 
   5   1   6        0.52       -1.04      1.04 o 
   6   1   6        0.34       -0.10      2.20 o 
   7   1   6        0.66       -1.02      1.45 o 
 -10   2   6        0.36       -0.43      0.75 o 
  -9   2   6        0.67       -0.05      1.04 o 
  -8   2   6        3.54        4.35      0.82 o 
  -7   2   6        8.83        7.95      0.72 o 
  -6   2   6        1.12        0.82      0.50 o 
  -5   2   6      166.64      176.21      2.10 o 
  -4   2   6      243.98      241.01      2.36 o 
  -3   2   6     1370.13     1380.40      9.56 o 
  -2   2   6     1162.91     1087.31      8.82 o 
  -1   2   6       53.03       72.76      1.09 o 
   0   2   6      162.01      156.86      2.00 o 
   1   2   6        5.00        5.89      0.43 o 
   2   2   6      139.55      146.72      2.49 o 
   3   2   6      411.99      409.38      5.27 o 
   4   2   6        6.19        4.63      1.15 o 
   5   2   6        8.07        7.94      1.83 o 
   6   2   6        2.73        2.68      3.93 o 
   7   2   6        0.65       -0.14      1.42 o 
 -10   3   6        5.60        7.87      1.05 o 
  -9   3   6        1.44        1.35      0.78 o 
  -8   3   6        0.17        0.78      0.69 o 
  -7   3   6        2.83        1.82      0.63 o 
  -6   3   6       20.62       21.55      0.86 o 
  -5   3   6       70.94       76.51      1.30 o 
  -4   3   6       33.24       36.69      0.88 o 
  -3   3   6      275.07      252.24      2.45 o 
  -2   3   6       62.83       56.42      1.22 o 
  -1   3   6       72.31       72.45      1.28 o 
   0   3   6      117.57      106.42      1.52 o 
   1   3   6       22.68       25.54      0.97 o 
   2   3   6      163.00      168.12      2.65 o 
   3   3   6       63.05       63.96      1.80 o 
   4   3   6        9.50        8.82      0.94 o 
   5   3   6        0.01       -0.56      0.56 o 
   6   3   6        3.45        5.30      1.76 o 
   7   3   6        0.05        0.33      1.48 o 
 -10   4   6        4.00        3.31      0.90 o 
  -9   4   6        1.99        1.32      0.80 o 
  -8   4   6        0.10       -0.14      0.69 o 
  -7   4   6        0.04       -0.06      0.57 o 
  -6   4   6      109.59      117.34      1.92 o 
  -5   4   6      113.76      124.51      1.76 o 
  -4   4   6       19.42       20.29      0.92 o 
  -3   4   6        5.00        4.71      0.43 o 
  -2   4   6      133.40      125.32      1.74 o 
  -1   4   6       64.54       58.01      1.26 o 
   0   4   6       58.55       63.71      1.25 o 
   1   4   6       13.85       13.78      0.70 o 
   2   4   6       49.29       52.80      1.09 o 
   3   4   6      218.62      215.26      4.98 o 
   4   4   6       26.07       25.62      1.56 o 
   5   4   6        4.39        3.79      0.88 o 
   6   4   6        0.06        0.44      0.74 o 
   7   4   6        0.82        2.08      1.67 o 
 -10   5   6        0.86        0.29      0.80 o 
  -9   5   6       31.73       31.45      1.72 o 
  -8   5   6       46.27       44.38      1.91 o 
  -7   5   6       18.63       19.75      1.07 o 
  -6   5   6      118.06      114.93      1.95 o 
  -5   5   6       13.67       13.03      0.88 o 
  -4   5   6        1.35        1.55      0.52 o 
  -3   5   6       45.19       48.12      1.58 o 
  -2   5   6       18.12       14.85      1.21 o 
  -1   5   6        3.79        4.27      0.43 o 
   0   5   6       27.11       29.79      0.87 o 
   1   5   6       88.04       92.17      1.66 o 
   2   5   6       46.07       48.80      1.46 o 
   3   5   6        0.41        0.26      0.51 o 
   4   5   6        0.79       -0.26      0.75 o 
   5   5   6        0.03        0.26      0.77 o 
   6   5   6       13.20       14.33      1.42 o 
   7   5   6        0.69        1.25      0.89 o 
 -10   6   6        0.03       -0.33      1.51 o 
  -9   6   6       10.57       10.70      1.36 o 
  -8   6   6       17.30       12.99      1.24 o 
  -7   6   6       72.14       77.34      2.42 o 
  -6   6   6       56.12       63.15      1.62 o 
  -5   6   6       36.82       38.18      1.36 o 
  -4   6   6      247.22      244.28      3.62 o 
  -3   6   6      280.74      258.34      3.69 o 
  -1   6   6      416.87      402.68      3.93 o 
   0   6   6       27.76       28.29      1.01 o 
   1   6   6       13.42       12.66      0.69 o 
   2   6   6       14.25       12.54      0.74 o 
   3   6   6       15.18       16.33      1.00 o 
   4   6   6        8.64        5.95      0.75 o 
   5   6   6        0.04        0.52      0.80 o 
   6   6   6        0.01       -0.33      0.89 o 
   7   6   6        3.11        5.26      1.30 o 
  -9   7   6        1.63        1.77      0.97 o 
  -8   7   6       54.26       47.26      2.40 o 
  -7   7   6        1.89        2.26      0.78 o 
  -6   7   6       33.13       30.49      1.42 o 
  -5   7   6       55.63       55.64      1.65 o 
  -4   7   6      119.62      116.79      2.26 o 
  -3   7   6        0.54       -0.56      0.61 o 
  -2   7   6      315.29      320.09      3.65 o 
  -1   7   6       18.39       17.28      0.82 o 
   0   7   6      909.15      875.33      7.99 o 
   1   7   6      216.27      227.92      2.63 o 
   2   7   6       20.31       23.73      0.99 o 
   3   7   6       18.76       21.14      1.09 o 
   4   7   6        3.37        3.41      0.78 o 
   5   7   6        0.84       -0.40      0.88 o 
   6   7   6        2.78        2.65      1.10 o 
   7   7   6        0.55        0.59      1.34 o 
  -9   8   6        5.92        4.01      1.76 o 
  -8   8   6       13.60       14.63      1.42 o 
  -7   8   6        3.58        2.45      0.84 o 
  -6   8   6        3.20        4.41      0.82 o 
  -5   8   6       16.37       18.81      1.16 o 
  -4   8   6      346.89      362.54      4.92 o 
  -3   8   6       76.63       80.11      2.35 o 
  -2   8   6       67.46       63.80      1.47 o 
  -1   8   6        7.90        7.60      0.60 o 
   0   8   6      385.35      381.11      4.26 o 
   1   8   6      166.28      163.81      2.32 o 
   2   8   6        2.43        2.17      0.53 o 
   3   8   6        0.22        0.65      0.64 o 
   4   8   6        0.10       -0.02      0.72 o 
   5   8   6        0.05       -0.21      0.72 o 
   6   8   6        0.00       -0.72      1.12 o 
  -9   9   6        0.52        0.19      1.85 o 
  -8   9   6        1.51       -1.23      1.45 o 
  -7   9   6        0.47        2.11      0.80 o 
  -6   9   6        0.54        0.19      0.69 o 
  -5   9   6        0.26       -0.45      0.61 o 
  -4   9   6        0.00       -0.14      0.71 o 
  -3   9   6        0.56        0.28      0.54 o 
  -2   9   6        0.19       -0.12      0.46 o 
  -1   9   6       13.84       13.41      0.89 o 
   0   9   6       41.11       45.83      1.51 o 
   1   9   6       20.52       22.62      1.03 o 
   2   9   6      225.32      209.89      2.82 o 
   3   9   6       54.09       50.85      1.67 o 
   4   9   6        0.84        1.32      0.72 o 
   5   9   6        1.21        0.68      0.82 o 
   6   9   6        2.42        3.39      1.38 o 
  -9  10   6        0.27       -1.52      1.52 o 
  -8  10   6        0.36        0.57      1.55 o 
  -7  10   6        0.54        0.84      0.72 o 
  -6  10   6        0.01        0.90      0.71 o 
  -5  10   6        6.66        6.23      0.94 o 
  -4  10   6        6.31        3.33      0.78 o 
  -3  10   6       77.06       82.86      1.96 o 
  -2  10   6       61.31       53.89      1.48 o 
  -1  10   6        7.15        7.82      0.87 o 
   0  10   6        4.48        3.36      0.66 o 
   1  10   6       31.33       31.83      1.23 o 
   2  10   6        0.26        0.64      0.54 o 
   3  10   6        0.50        1.10      0.65 o 
   4  10   6        2.70        1.81      0.87 o 
   5  10   6        0.01       -0.28      0.94 o 
   6  10   6        0.43       -0.39      1.02 o 
  -8  11   6        1.28       -0.45      1.63 o 
  -7  11   6        0.19        1.13      1.08 o 
  -6  11   6        8.58        7.01      0.96 o 
  -5  11   6        1.08        0.72      0.73 o 
  -4  11   6        0.55        1.62      0.74 o 
  -3  11   6       23.55       23.08      1.19 o 
  -2  11   6        5.08        5.79      0.78 o 
  -1  11   6       11.62       11.89      1.10 o 
   0  11   6        0.71        0.35      0.58 o 
   1  11   6        5.85        4.38      0.71 o 
   2  11   6       25.16       22.88      1.15 o 
   3  11   6        0.04        0.55      0.61 o 
   4  11   6        3.26        3.68      1.24 o 
   5  11   6        0.79       -0.19      1.12 o 
  -8  12   6        0.07       -0.98      1.75 o 
  -7  12   6        8.17        9.43      1.59 o 
  -6  12   6        1.91        0.85      1.08 o 
  -5  12   6       10.90        8.96      1.01 o 
  -4  12   6        0.01        0.36      0.70 o 
  -3  12   6       11.75       14.01      1.09 o 
  -2  12   6       88.22       82.16      2.18 o 
  -1  12   6       88.96       83.49      2.23 o 
   0  12   6       50.05       48.48      1.80 o 
   1  12   6        0.65        1.39      0.62 o 
   2  12   6        1.61        0.60      0.65 o 
   3  12   6        0.27       -0.79      0.79 o 
   4  12   6        1.89        0.90      1.05 o 
   5  12   6        0.20       -0.33      1.24 o 
  -7  13   6        1.09        0.92      1.27 o 
  -6  13   6        0.01        0.62      1.14 o 
  -5  13   6        2.91        2.93      0.75 o 
  -4  13   6        0.99        0.88      0.69 o 
  -3  13   6        7.58        7.69      1.08 o 
  -2  13   6       14.61       13.30      1.27 o 
  -1  13   6        5.85        7.56      1.55 o 
   0  13   6       70.40       68.44      1.99 o 
   1  13   6       13.38       13.65      1.14 o 
   2  13   6        4.97        4.26      0.98 o 
   3  13   6        5.53        3.59      1.07 o 
   4  13   6        6.51        9.15      1.97 o 
  -7  14   6        1.31        0.11      1.83 o 
  -6  14   6       26.34       29.96      2.34 o 
  -5  14   6        2.81        2.40      1.23 o 
  -4  14   6       14.65       13.70      2.76 o 
  -3  14   6       72.21       72.16      2.34 o 
  -2  14   6       19.23       24.57      1.87 o 
  -1  14   6       36.62       33.94      1.91 o 
   0  14   6       18.99       19.58      1.73 o 
   1  14   6        0.14        0.86      0.89 o 
   2  14   6        0.49        0.64      0.88 o 
   3  14   6        9.53        9.11      1.36 o 
   4  14   6        0.67       -0.61      1.13 o 
  -6  15   6        4.79        5.11      1.52 o 
  -5  15   6       34.69       35.89      3.23 o 
  -4  15   6        0.83        2.06      1.26 o 
  -3  15   6       16.29       17.80      1.97 o 
  -2  15   6        4.39        4.41      1.23 o 
  -1  15   6       26.99       27.83      2.28 o 
   0  15   6       12.21       12.38      2.21 o 
   1  15   6       36.26       38.81      2.33 o 
   2  15   6       10.11       10.02      1.31 o 
   3  15   6        0.23       -0.72      0.97 o 
  -5  16   6       28.82       35.50      3.77 o 
  -4  16   6        3.70        3.72      1.46 o 
  -3  16   6       21.80       29.23      2.45 o 
  -2  16   6       16.34        9.34      1.60 o 
  -1  16   6        8.97        6.87      1.83 o 
   0  16   6        5.31        5.45      2.06 o 
   1  16   6        0.71        1.45      1.05 o 
   2  16   6        0.15       -0.64      1.03 o 
  -4  17   6        0.14        2.16      3.52 o 
  -3  17   6        3.09        2.39      1.36 o 
  -2  17   6        0.04        0.74      2.37 o 
  -1  17   6        3.57        6.81      2.13 o 
   0  17   6        0.03        1.27      1.55 o 
   1  17   6        0.85        2.12      1.52 o 
 -10   1   7        0.37       -0.69      0.79 o 
  -9   1   7        0.61        0.09      0.72 o 
  -8   1   7        0.06        0.01      0.65 o 
  -7   1   7       32.36       32.82      1.15 o 
  -6   1   7      108.68      121.85      1.83 o 
  -5   1   7       72.25       70.67      1.34 o 
  -4   1   7        2.48        2.41      0.45 o 
  -3   1   7      321.27      319.06      2.89 o 
  -2   1   7      180.23      184.44      1.68 o 
  -1   1   7      135.87      152.66      1.97 o 
   0   1   7        7.06       10.57      1.00 o 
   1   1   7       15.03       19.70      1.66 o 
   2   1   7       18.12       22.12      1.57 o 
   3   1   7        9.69        8.11      1.67 o 
   4   1   7        0.08       -0.56      1.03 o 
   5   1   7        0.78       -0.20      1.24 o 
   6   1   7        0.22       -0.45      1.45 o 
   7   1   7        6.76       10.14      2.40 o 
 -10   2   7        1.24        0.00      0.81 o 
  -9   2   7        0.29       -0.57      0.68 o 
  -8   2   7       10.36       10.06      0.94 o 
  -7   2   7        3.18        3.37      0.64 o 
  -6   2   7       71.01       72.22      1.83 o 
  -5   2   7      172.17      173.56      2.25 o 
  -4   2   7      241.39      228.74      2.78 o 
  -3   2   7       22.38       17.87      0.75 o 
  -2   2   7        6.05        5.45      0.45 o 
  -1   2   7      185.96      186.32      2.13 o 
   0   2   7      100.30      107.86      1.60 o 
   1   2   7       67.10       60.63      1.19 o 
   2   2   7      202.72      202.41      6.24 o 
   3   2   7        0.03        1.11      1.20 o 
   4   2   7        0.31       -0.45      1.15 o 
   5   2   7        0.31       -0.28      2.89 o 
   6   2   7        0.13        1.22      1.50 o 
   7   2   7        1.23        3.27      1.90 o 
 -10   3   7        5.17        3.73      0.93 o 
  -9   3   7        0.48       -0.65      0.72 o 
  -8   3   7       11.73        9.17      1.03 o 
  -7   3   7       18.02       24.51      1.60 o 
  -6   3   7       13.92       12.95      0.90 o 
  -5   3   7        0.32        1.11      0.61 o 
  -4   3   7       83.94       86.09      1.53 o 
  -3   3   7      221.59      222.48      2.11 o 
  -2   3   7     1283.91     1283.27     10.62 o 
  -1   3   7      759.34      751.62      7.08 o 
   0   3   7      418.24      431.94      5.51 o 
   1   3   7        0.19       -0.23      0.40 o 
   2   3   7       12.94       13.80      0.90 o 
   3   3   7       84.60       81.46      2.21 o 
   4   3   7       15.16       12.39      3.46 o 
   5   3   7        3.14        2.73      1.68 o 
   6   3   7        0.00       -0.82      1.43 o 
   7   3   7        0.69        0.81      1.63 o 
 -10   4   7        2.42        1.21      0.93 o 
  -9   4   7        0.35        0.08      0.83 o 
  -8   4   7       62.54       60.38      1.97 o 
  -7   4   7       17.91       18.52      1.08 o 
  -6   4   7        0.53        0.07      0.52 o 
  -5   4   7        8.42       10.35      0.82 o 
  -4   4   7       12.58       15.41      0.87 o 
  -3   4   7      111.21      105.84      1.69 o 
  -2   4   7       35.77       39.72      1.24 o 
  -1   4   7       14.13       13.75      0.80 o 
   0   4   7      130.76      128.16      1.83 o 
   1   4   7      100.55       99.84      1.80 o 
   2   4   7       13.99       15.27      1.01 o 
   3   4   7       86.66       89.86      2.55 o 
   4   4   7       55.94       57.28      2.21 o 
   5   4   7        8.93        5.64      1.89 o 
   6   4   7        0.51        1.99      2.60 o 
   7   4   7        2.48        3.89      1.96 o 
 -10   5   7        0.65        0.56      1.27 o 
  -9   5   7        0.34       -0.21      0.81 o 
  -8   5   7       20.63       21.13      1.36 o 
  -7   5   7        0.35        1.77      0.67 o 
  -6   5   7        6.79        8.96      0.85 o 
  -5   5   7       13.29       16.27      0.96 o 
  -4   5   7       31.46       34.06      1.01 o 
  -3   5   7      179.28      167.54      2.42 o 
  -2   5   7       71.20       69.28      1.62 o 
  -1   5   7      123.47      108.93      1.95 o 
   0   5   7       12.89       11.32      0.63 o 
   1   5   7      327.14      331.64      3.48 o 
   2   5   7       75.14       72.62      1.74 o 
   3   5   7        0.94        2.46      0.84 o 
   4   5   7        5.91        6.07      1.13 o 
   5   5   7        0.00        1.07      1.24 o 
   6   5   7        0.16       -1.36      1.36 o 
 -10   6   7        2.24        1.09      1.03 o 
  -9   6   7        5.65        3.93      1.00 o 
  -8   6   7       29.43       27.00      1.54 o 
  -7   6   7       26.32       25.82      1.29 o 
  -6   6   7        3.29        2.61      0.67 o 
  -5   6   7        8.26        7.66      0.79 o 
  -4   6   7       48.14       45.95      1.49 o 
  -3   6   7      274.94      268.12      3.31 o 
  -2   6   7       17.43       17.27      1.17 o 
  -1   6   7       54.81       50.40      1.41 o 
   0   6   7       40.61       39.50      1.10 o 
   1   6   7      133.39      124.52      1.81 o 
   2   6   7       12.48       14.20      0.82 o 
   3   6   7       35.83       34.76      1.94 o 
   4   6   7        0.02        0.82      0.82 o 
   5   6   7        0.08        0.74      0.94 o 
   6   6   7        0.40        0.98      0.97 o 
  -9   7   7        9.83       10.30      1.30 o 
  -8   7   7       25.85       23.09      2.26 o 
  -7   7   7       47.09       51.14      2.45 o 
  -6   7   7       14.07       13.94      1.10 o 
  -5   7   7        1.77        2.22      0.85 o 
  -4   7   7        9.62       10.12      0.92 o 
  -3   7   7        0.03        0.40      0.49 o 
  -2   7   7      140.79      138.65      2.77 o 
  -1   7   7       95.52       94.89      2.26 o 
   0   7   7      178.94      174.69      2.25 o 
   1   7   7       45.18       45.04      1.22 o 
   2   7   7       10.88       11.96      0.74 o 
   3   7   7        1.59        1.77      0.65 o 
   4   7   7        0.75        1.00      0.87 o 
   5   7   7        6.03        6.03      1.53 o 
   6   7   7        0.31        0.37      1.08 o 
  -9   8   7        0.87        0.74      1.58 o 
  -8   8   7        9.01        9.06      1.37 o 
  -7   8   7        4.83        3.90      0.88 o 
  -6   8   7        0.77       -0.53      0.68 o 
  -5   8   7       59.77       60.53      1.85 o 
  -4   8   7        0.40       -0.06      0.58 o 
  -3   8   7       25.92       27.25      1.30 o 
  -2   8   7       37.32       35.61      1.42 o 
  -1   8   7        1.73        1.81      0.55 o 
   0   8   7       77.90       72.80      1.58 o 
   1   8   7       26.43       28.40      1.08 o 
   2   8   7       87.20       93.46      1.71 o 
   3   8   7       12.31       11.40      0.93 o 
   4   8   7        0.12       -0.15      0.67 o 
   5   8   7        2.45        3.01      1.31 o 
   6   8   7        0.73        0.76      1.34 o 
  -9   9   7        2.98        1.17      1.43 o 
  -8   9   7        0.15       -1.00      1.00 o 
  -7   9   7        0.03        0.81      0.77 o 
  -6   9   7       15.51       14.90      1.20 o 
  -5   9   7       48.62       51.73      1.84 o 
  -4   9   7        1.50        0.42      0.64 o 
  -3   9   7      105.61      103.23      2.35 o 
  -2   9   7       33.87       37.11      1.61 o 
  -1   9   7       77.18       78.28      2.03 o 
   0   9   7       17.46       18.29      1.04 o 
   1   9   7       12.27       13.25      0.83 o 
   2   9   7        8.20        9.13      0.75 o 
   3   9   7        3.04        3.68      0.74 o 
   4   9   7        4.02        5.64      0.89 o 
   5   9   7        0.97        0.14      1.16 o 
  -8  10   7        6.05        7.03      1.51 o 
  -7  10   7        9.19       12.03      1.45 o 
  -6  10   7       14.41       13.56      1.20 o 
  -5  10   7       70.81       69.71      2.03 o 
  -4  10   7       29.95       30.74      1.56 o 
  -3  10   7        2.80        2.85      1.09 o 
  -2  10   7        0.07       -0.01      0.58 o 
  -1  10   7        0.04       -0.31      0.58 o 
   0  10   7       72.18       69.55      1.88 o 
   1  10   7       54.41       53.36      1.49 o 
   2  10   7        0.49        1.05      0.55 o 
   3  10   7        1.45        1.35      0.76 o 
   4  10   7        0.03       -0.70      0.70 o 
   5  10   7        0.88        0.84      0.95 o 
  -8  11   7        0.28       -2.30      2.32 o 
  -7  11   7        0.25        0.94      0.84 o 
  -6  11   7        3.22        1.61      0.83 o 
  -5  11   7        7.09        7.66      1.16 o 
  -4  11   7      129.58      134.58      3.18 o 
  -3  11   7      117.36      121.67      2.72 o 
  -2  11   7      162.23      170.49      3.25 o 
  -1  11   7      201.07      201.47      3.56 o 
   0  11   7       64.44       65.14      1.92 o 
   1  11   7       15.67       17.59      1.11 o 
   2  11   7        2.48        3.53      0.76 o 
   3  11   7        1.30        0.24      0.67 o 
   4  11   7        5.66        6.13      1.15 o 
   5  11   7        0.00       -1.03      1.06 o 
  -8  12   7        1.14       -0.90      1.62 o 
  -7  12   7        5.49        6.75      1.43 o 
  -6  12   7       11.20       13.36      1.25 o 
  -5  12   7        4.10        4.66      1.85 o 
  -4  12   7       17.18       18.00      1.47 o 
  -3  12   7       13.03       12.48      1.88 o 
  -2  12   7        2.30        1.25      0.72 o 
  -1  12   7       11.96       11.64      1.12 o 
   0  12   7        5.02        6.23      0.87 o 
   1  12   7       11.84       11.69      1.03 o 
   2  12   7       12.13       11.72      1.01 o 
   3  12   7        3.80        2.92      1.02 o 
   4  12   7        3.10        1.99      1.14 o 
  -7  13   7        0.74       -0.08      1.37 o 
  -6  13   7        2.74        2.76      0.86 o 
  -5  13   7       10.03        8.47      1.18 o 
  -4  13   7        0.13        0.13      0.98 o 
  -3  13   7        8.23        8.03      1.13 o 
  -2  13   7        3.03        3.55      0.95 o 
  -1  13   7        0.49        1.03      0.77 o 
   0  13   7       12.62       10.65      1.07 o 
   1  13   7        9.25        9.68      0.96 o 
   2  13   7       15.17       15.93      1.26 o 
   3  13   7        0.01        0.32      0.96 o 
   4  13   7        7.28        8.27      2.47 o 
  -6  14   7        3.17        5.87      1.64 o 
  -5  14   7        9.18       10.97      1.59 o 
  -4  14   7        0.00        0.52      1.39 o 
  -3  14   7        2.23        3.06      0.99 o 
  -2  14   7       12.12       11.28      1.28 o 
  -1  14   7        1.11        0.68      0.85 o 
   0  14   7        2.22        1.13      0.76 o 
   1  14   7       10.68       11.43      1.19 o 
   2  14   7        0.01       -0.25      0.89 o 
   3  14   7        0.03        0.95      1.05 o 
  -6  15   7        2.07        2.98      1.56 o 
  -5  15   7        3.96        4.59      1.91 o 
  -4  15   7        3.83        4.96      1.42 o 
  -3  15   7        1.92        3.42      1.01 o 
  -2  15   7        0.00       -0.37      0.85 o 
  -1  15   7        1.30        2.79      0.97 o 
   0  15   7        0.49        0.99      1.40 o 
   1  15   7        7.59        9.20      1.25 o 
   2  15   7        0.08       -0.29      0.98 o 
  -5  16   7        4.40        4.30      4.12 o 
  -4  16   7       11.10       11.88      2.33 o 
  -3  16   7       18.44       23.40      2.62 o 
  -2  16   7        2.86        2.53      1.28 o 
  -1  16   7        0.04        2.44      1.46 o 
   0  16   7        3.98        5.15      1.75 o 
   1  16   7        4.56        4.24      1.26 o 
  -3  17   7        0.26       -1.42      1.47 o 
  -2  17   7       10.50       10.36      2.27 o 
  -1  17   7       16.83       17.53      3.49 o 
 -10   0   8        0.61       -0.25      1.18 o 
  -9   0   8       23.50       19.60      1.92 o 
  -8   0   8        2.64        4.60      1.11 o 
  -7   0   8       11.21       12.48      1.18 o 
  -6   0   8        0.42        0.51      0.82 o 
  -5   0   8      111.47      120.56      2.81 o 
  -4   0   8      300.08      279.41      5.47 o 
  -3   0   8       63.56       69.23      2.00 o 
  -2   0   8      132.36      108.63      1.97 o 
  -1   0   8      269.86      265.32      6.88 o 
   0   0   8      180.84      186.78      5.63 o 
   1   0   8        9.69        5.78      1.57 o 
   2   0   8       70.71       69.84      5.50 o 
   3   0   8       40.65       50.86      5.47 o 
   4   0   8       20.78       20.15      3.71 o 
   5   0   8       14.68       14.79      3.75 o 
   6   0   8        1.12        0.05      2.34 o 
 -10   1   8        0.34       -0.22      0.85 o 
  -9   1   8        0.47        0.06      0.79 o 
  -8   1   8        0.22       -0.47      0.74 o 
  -7   1   8       47.78       50.96      1.44 o 
  -6   1   8       56.36       58.65      1.42 o 
  -5   1   8       32.31       35.12      1.30 o 
  -4   1   8        8.13        7.33      0.78 o 
  -3   1   8      191.56      192.24      3.21 o 
  -2   1   8      282.25      272.70      4.02 o 
  -1   1   8       80.28       82.20      1.44 o 
   0   1   8       18.09       16.79      1.42 o 
   1   1   8       10.72        6.60      1.13 o 
   2   1   8        1.55        1.32      0.85 o 
   3   1   8        3.29        1.40      1.65 o 
   4   1   8       13.05       10.96      2.14 o 
   5   1   8        5.95        4.97      5.16 o 
   6   1   8        0.05       -1.43      1.43 o 
 -10   2   8        0.69        1.25      0.89 o 
  -9   2   8        3.25        2.53      0.94 o 
  -8   2   8        2.94        1.75      0.79 o 
  -7   2   8       45.18       41.05      1.60 o 
  -6   2   8        0.41        0.93      0.57 o 
  -5   2   8       10.07       10.28      0.80 o 
  -4   2   8       11.76        9.33      0.72 o 
  -3   2   8      206.80      227.45      3.06 o 
  -2   2   8       30.84       28.42      1.18 o 
  -1   2   8      400.03      386.18      5.20 o 
   0   2   8      156.66      148.47      2.18 o 
   1   2   8      227.36      224.23      4.52 o 
   2   2   8        3.95        2.45      0.95 o 
   3   2   8        0.54        2.05      1.45 o 
   4   2   8        0.06        0.09      2.10 o 
   5   2   8        3.90        5.02      1.92 o 
   6   2   8        0.01        0.57      1.47 o 
 -10   3   8        1.68        0.70      1.26 o 
  -9   3   8        0.76        0.51      0.84 o 
  -8   3   8        0.20        0.45      0.76 o 
  -7   3   8        3.81        3.91      0.79 o 
  -6   3   8       13.65       17.92      1.13 o 
  -5   3   8       93.55       96.63      1.84 o 
  -4   3   8       22.42       22.95      0.84 o 
  -3   3   8       36.08       38.49      1.56 o 
  -2   3   8        2.22        1.48      0.52 o 
  -1   3   8       16.81       17.95      0.91 o 
   0   3   8        1.99        3.15      0.81 o 
   1   3   8       59.70       62.89      1.89 o 
   2   3   8       20.14       14.67      1.44 o 
   3   3   8       12.57       14.87      2.53 o 
   4   3   8        8.43        7.00      2.03 o 
   5   3   8        0.09       -0.65      1.26 o 
   6   3   8        0.00        0.38      1.57 o 
 -10   4   8        0.57       -0.47      1.05 o 
  -9   4   8        0.77        0.77      0.85 o 
  -8   4   8        2.69        1.54      0.79 o 
  -7   4   8        0.00       -0.65      0.65 o 
  -6   4   8        4.85        3.60      0.74 o 
  -5   4   8       50.02       53.33      1.49 o 
  -4   4   8        6.48        7.68      0.53 o 
  -3   4   8       47.87       43.98      1.18 o 
  -2   4   8       41.79       37.16      1.17 o 
  -1   4   8       30.69       34.85      1.03 o 
   0   4   8       43.92       40.82      1.33 o 
   1   4   8      381.12      385.26      5.42 o 
   2   4   8        0.47       -0.02      0.84 o 
   3   4   8        0.34        0.36      0.96 o 
   4   4   8        0.06       -0.76      3.13 o 
   5   4   8        0.00        0.93      1.59 o 
   6   4   8        0.17       -1.60      1.68 o 
 -10   5   8        3.32        1.43      1.00 o 
  -9   5   8        2.36        0.91      1.05 o 
  -8   5   8        1.21        0.71      0.74 o 
  -7   5   8        9.77        9.41      0.94 o 
  -6   5   8       41.57       43.68      1.56 o 
  -5   5   8       60.04       55.88      1.68 o 
  -4   5   8       63.99       61.79      1.71 o 
  -3   5   8       84.51       83.68      1.85 o 
  -2   5   8      293.21      282.84      3.41 o 
  -1   5   8       12.20       12.76      0.71 o 
   0   5   8       46.11       49.53      1.63 o 
   1   5   8       82.95       86.79      2.10 o 
   2   5   8        0.02        0.08      0.65 o 
   3   5   8        3.70        2.34      0.89 o 
   4   5   8        5.77        4.21      0.94 o 
   5   5   8        0.08        0.02      1.45 o 
   6   5   8        0.01        0.68      1.84 o 
  -9   6   8        7.72        6.68      1.11 o 
  -8   6   8       33.31       29.36      1.74 o 
  -7   6   8        0.12       -0.05      0.68 o 
  -6   6   8        0.78        0.19      0.88 o 
  -5   6   8        3.50        4.83      0.92 o 
  -4   6   8       36.14       40.41      1.53 o 
  -3   6   8        4.90        4.83      0.79 o 
  -2   6   8      499.03      497.21      5.20 o 
  -1   6   8      426.39      422.83      4.62 o 
   0   6   8       89.27       89.52      1.53 o 
   1   6   8        6.40        3.82      0.60 o 
   2   6   8       30.02       31.50      1.50 o 
   3   6   8        0.01        0.59      1.69 o 
   4   6   8        1.10        1.16      0.97 o 
   5   6   8        3.90        2.17      0.94 o 
   6   6   8        0.52        0.06      1.73 o 
  -9   7   8        3.15        3.74      1.13 o 
  -8   7   8        4.21        3.79      1.06 o 
  -7   7   8        0.87        1.81      0.83 o 
  -6   7   8       60.56       61.92      1.96 o 
  -5   7   8       32.07       35.58      1.72 o 
  -4   7   8      164.87      164.95      2.89 o 
  -3   7   8       94.12      102.40      2.15 o 
  -2   7   8      407.39      410.13      4.98 o 
  -1   7   8        9.83       11.83      0.86 o 
   0   7   8       78.82       73.74      1.46 o 
   1   7   8        8.66        7.45      0.65 o 
   2   7   8       15.07       15.73      1.09 o 
   3   7   8        4.17        6.44      1.36 o 
   4   7   8       14.46       17.03      3.40 o 
   5   7   8        0.54       -0.04      1.06 o 
  -9   8   8        6.09        3.73      1.27 o 
  -8   8   8        0.01       -0.99      1.02 o 
  -7   8   8        0.09       -0.11      0.77 o 
  -6   8   8        5.28        3.78      0.91 o 
  -5   8   8       19.41       21.70      1.42 o 
  -4   8   8       67.18       65.89      1.88 o 
  -3   8   8       71.85       71.97      1.87 o 
  -2   8   8       21.51       22.41      1.21 o 
  -1   8   8       25.01       26.53      1.30 o 
   0   8   8      100.16       97.42      1.72 o 
   1   8   8       54.15       54.70      1.41 o 
   2   8   8        8.67       12.55      0.86 o 
   3   8   8        4.63        2.93      0.79 o 
   4   8   8        0.37        0.52      1.23 o 
   5   8   8        3.16        2.77      1.29 o 
  -9   9   8        2.87        1.94      1.46 o 
  -8   9   8        1.88        3.49      1.41 o 
  -7   9   8        8.63       11.99      1.38 o 
  -6   9   8       17.60       21.24      1.50 o 
  -5   9   8        2.03        2.69      0.86 o 
  -4   9   8        0.97        1.18      0.67 o 
  -3   9   8       11.76       11.57      0.99 o 
  -2   9   8        0.36        0.01      0.59 o 
  -1   9   8        3.69        2.34      0.66 o 
   0   9   8       13.08       10.05      0.81 o 
   1   9   8        2.11        1.63      0.57 o 
   2   9   8        1.38        3.11      0.64 o 
   3   9   8        0.14        0.50      0.79 o 
   4   9   8        0.50       -0.81      1.10 o 
   5   9   8        3.57        4.49      1.41 o 
  -8  10   8        0.04        1.29      1.05 o 
  -7  10   8        2.71        2.45      0.99 o 
  -6  10   8       34.21       29.72      1.72 o 
  -5  10   8        0.13       -0.76      0.76 o 
  -4  10   8        7.82        7.49      0.93 o 
  -3  10   8        3.10        1.79      0.69 o 
  -2  10   8        6.87        7.06      0.89 o 
  -1  10   8       19.95       15.96      1.14 o 
   0  10   8       26.20       24.81      1.18 o 
   1  10   8        3.04        2.02      0.61 o 
   2  10   8        0.00       -0.57      0.60 o 
   3  10   8        6.74        7.92      1.06 o 
   4  10   8        6.53        3.87      2.69 o 
  -8  11   8        0.52        1.44      1.03 o 
  -7  11   8        0.03        1.24      0.96 o 
  -6  11   8        0.84        1.49      0.89 o 
  -5  11   8        0.27        0.15      0.82 o 
  -4  11   8       10.57        8.36      1.01 o 
  -3  11   8        2.62        1.01      0.78 o 
  -2  11   8        7.97        7.73      0.94 o 
  -1  11   8        2.56        1.88      0.74 o 
   0  11   8       22.70       22.10      1.15 o 
   1  11   8        0.02       -0.16      0.58 o 
   2  11   8        0.88        1.52      0.74 o 
   3  11   8        1.07       -0.06      0.80 o 
   4  11   8        0.76       -0.39      1.24 o 
  -7  12   8        0.29        0.35      1.01 o 
  -6  12   8        0.86        0.55      0.90 o 
  -5  12   8       10.05        9.22      1.21 o 
  -4  12   8        4.64        3.79      0.92 o 
  -3  12   8       16.06       17.70      2.01 o 
  -2  12   8        6.50        5.93      0.97 o 
  -1  12   8        1.00        0.18      0.70 o 
   0  12   8       41.38       42.00      1.57 o 
   1  12   8       23.47       24.66      1.28 o 
   2  12   8        9.85       11.91      1.14 o 
   3  12   8        0.01        0.24      0.99 o 
   4  12   8        2.97        2.40      1.94 o 
  -7  13   8        2.02        1.25      1.30 o 
  -6  13   8        0.04        0.05      0.89 o 
  -5  13   8       11.81       13.19      1.35 o 
  -4  13   8       10.80       10.55      1.37 o 
  -3  13   8        4.95        6.43      1.16 o 
  -2  13   8       25.73       24.73      1.76 o 
  -1  13   8        0.49        1.54      0.80 o 
   0  13   8        0.36        0.97      0.73 o 
   1  13   8        6.95        6.07      0.83 o 
   2  13   8        2.35        2.72      0.94 o 
   3  13   8        0.14        0.83      1.13 o 
  -6  14   8        0.26        0.46      0.98 o 
  -5  14   8        5.41        8.55      1.20 o 
  -4  14   8        4.53        3.31      1.13 o 
  -3  14   8       21.48       20.70      1.67 o 
  -2  14   8       40.75       36.87      2.11 o 
  -1  14   8       22.76       22.14      1.53 o 
   0  14   8        9.10       12.64      1.29 o 
   1  14   8        0.17       -0.41      0.76 o 
   2  14   8        3.24        3.60      1.15 o 
  -5  15   8       41.51       47.33      2.63 o 
  -4  15   8       19.10       17.52      1.59 o 
  -3  15   8        7.91        8.68      1.30 o 
  -2  15   8        0.37        0.49      0.89 o 
  -1  15   8        2.52        4.07      1.21 o 
   0  15   8        0.02        0.47      0.93 o 
   1  15   8        1.75        2.39      1.02 o 
  -4  16   8        1.03        1.89      2.20 o 
  -3  16   8       17.78       21.90      2.23 o 
  -2  16   8        5.55        7.30      2.49 o 
  -1  16   8        6.27        8.37      2.21 o 
   0  16   8        4.69        2.96      1.37 o 
 -10   1   9        0.44       -0.94      0.97 o 
  -9   1   9        8.27        7.24      1.19 o 
  -8   1   9       14.41       17.19      1.23 o 
  -7   1   9       33.02       31.03      1.44 o 
  -6   1   9        0.52        0.20      0.86 o 
  -5   1   9        8.44        7.61      0.91 o 
  -4   1   9       47.80       48.36      1.48 o 
  -3   1   9      159.33      163.31      2.45 o 
  -2   1   9       62.34       58.86      1.65 o 
  -1   1   9        0.03       -0.64      0.74 o 
   0   1   9      102.24       93.43      2.88 o 
   1   1   9        2.35        3.07      1.04 o 
   2   1   9        5.07        1.78      1.19 o 
   3   1   9        2.10        1.96      1.48 o 
   4   1   9        0.49        0.96      1.57 o 
   5   1   9       12.69       12.06      2.49 o 
 -10   2   9        0.07       -0.93      0.93 o 
  -9   2   9        0.13       -0.80      0.80 o 
  -8   2   9        2.88        2.83      0.81 o 
  -7   2   9        0.58        0.07      0.72 o 
  -6   2   9        0.73        0.29      0.76 o 
  -5   2   9      174.83      173.10      3.02 o 
  -4   2   9      250.76      252.51      3.22 o 
  -3   2   9       44.23       42.72      1.69 o 
  -2   2   9       96.85       95.38      2.79 o 
  -1   2   9       79.72       77.99      1.91 o 
   0   2   9       69.11       72.77      2.61 o 
   1   2   9       10.81        9.31      1.69 o 
   2   2   9       46.53       39.20      2.67 o 
   3   2   9        7.97        6.38      2.36 o 
   4   2   9        0.16        1.59      1.64 o 
   5   2   9        0.05       -0.29      1.57 o 
 -10   3   9        1.53       -0.31      0.94 o 
  -9   3   9        2.57        0.50      0.87 o 
  -8   3   9        0.01        0.18      0.72 o 
  -7   3   9        4.97        4.45      0.86 o 
  -6   3   9       26.77       24.73      1.44 o 
  -5   3   9       20.21       22.35      1.30 o 
  -4   3   9       42.30       39.08      1.42 o 
  -3   3   9       13.13       12.90      1.08 o 
  -2   3   9       11.26       12.83      1.07 o 
  -1   3   9      172.96      166.52      3.30 o 
   0   3   9      144.54      149.54      2.83 o 
   1   3   9       45.31       53.98      2.51 o 
   2   3   9       41.27       41.32      2.75 o 
   3   3   9        6.70        8.94      2.10 o 
   4   3   9        0.29        1.43      1.57 o 
   5   3   9        4.06        2.79      1.92 o 
  -9   4   9        1.07        1.75      0.94 o 
  -8   4   9        1.80        1.20      0.94 o 
  -7   4   9       20.10       25.41      1.53 o 
  -6   4   9       84.38       90.96      2.32 o 
  -5   4   9      107.19      115.99      2.06 o 
  -4   4   9       17.64       18.58      1.04 o 
  -3   4   9       24.32       25.39      1.12 o 
  -2   4   9      174.47      175.88      2.60 o 
  -1   4   9        2.55        3.46      0.71 o 
   0   4   9        0.17        0.46      0.63 o 
   1   4   9       11.99       17.67      1.15 o 
   2   4   9        4.40        6.25      1.95 o 
   3   4   9        4.38        5.09      1.75 o 
   4   4   9        0.09       -0.62      1.37 o 
   5   4   9        0.03        1.77      1.67 o 
  -9   5   9        0.43       -0.42      0.93 o 
  -8   5   9        1.75        1.68      0.98 o 
  -7   5   9        0.96        0.94      0.92 o 
  -6   5   9        3.21        2.54      0.84 o 
  -5   5   9       32.20       28.98      1.43 o 
  -4   5   9      193.16      197.88      3.05 o 
  -3   5   9       45.87       52.56      2.02 o 
  -2   5   9        0.20        0.12      0.55 o 
  -1   5   9       26.61       29.84      1.13 o 
   0   5   9       46.89       46.76      1.74 o 
   1   5   9      112.73      109.44      2.61 o 
   2   5   9        5.90        4.83      1.53 o 
   3   5   9        0.00       -0.32      0.59 o 
   4   5   9        2.44        1.94      2.35 o 
   5   5   9        1.95        1.42      2.00 o 
  -9   6   9        0.00       -0.04      1.11 o 
  -8   6   9        0.42        2.00      1.00 o 
  -7   6   9        5.43        5.46      1.00 o 
  -6   6   9        4.40        3.12      0.86 o 
  -5   6   9       12.94       14.87      1.27 o 
  -4   6   9       49.98       54.71      1.81 o 
  -3   6   9       40.46       39.91      1.54 o 
  -2   6   9       69.63       62.49      1.60 o 
  -1   6   9      302.68      306.27      3.60 o 
   0   6   9       67.90       70.10      1.58 o 
   1   6   9        1.71        1.05      1.06 o 
   2   6   9        6.66        5.36      1.45 o 
   3   6   9        1.81        1.25      0.95 o 
   4   6   9        0.21       -0.34      0.73 o 
   5   6   9        1.13        2.82      1.95 o 
  -9   7   9        1.26        0.13      1.40 o 
  -8   7   9        4.18        1.64      1.43 o 
  -7   7   9        0.97       -0.58      0.91 o 
  -6   7   9        0.17       -0.76      0.76 o 
  -5   7   9        1.50        0.88      0.78 o 
  -4   7   9        9.51        8.96      0.94 o 
  -3   7   9        3.97        3.37      0.73 o 
  -2   7   9        0.39        0.67      0.60 o 
  -1   7   9      102.65      100.43      1.93 o 
   0   7   9        3.15        4.89      0.70 o 
   1   7   9        0.83        1.73      0.77 o 
   2   7   9        7.88        9.70      1.25 o 
   3   7   9        0.02       -0.88      0.88 o 
   4   7   9        0.06       -0.92      1.10 o 
   5   7   9        0.00       -0.19      1.78 o 
  -9   8   9        4.99        3.80      2.63 o 
  -8   8   9        2.49        2.98      1.21 o 
  -7   8   9        0.93        0.33      1.28 o 
  -6   8   9        0.37        0.99      0.89 o 
  -5   8   9        0.72       -0.14      0.69 o 
  -4   8   9        4.26        4.09      0.81 o 
  -3   8   9       11.51       11.19      1.01 o 
  -2   8   9        1.07        2.64      0.95 o 
  -1   8   9       46.90       52.66      1.49 o 
   0   8   9        3.19        3.99      0.68 o 
   1   8   9       16.15       17.50      1.07 o 
   2   8   9        0.25        0.98      0.93 o 
   3   8   9        0.01       -0.97      0.97 o 
   4   8   9        1.27        2.72      1.24 o 
  -8   9   9        5.10        3.43      1.17 o 
  -7   9   9        9.49        6.68      1.20 o 
  -6   9   9        8.57        8.97      1.21 o 
  -5   9   9        0.11       -0.22      0.73 o 
  -4   9   9        0.88        0.83      0.69 o 
  -3   9   9        2.18        2.55      0.73 o 
  -2   9   9       44.57       40.65      1.69 o 
  -1   9   9       64.15       66.31      2.22 o 
   0   9   9        4.68        6.71      0.84 o 
   1   9   9        2.59        3.63      0.70 o 
   2   9   9        4.00        3.23      0.84 o 
   3   9   9       17.51       21.83      2.11 o 
   4   9   9        0.36        0.13      1.19 o 
  -8  10   9        0.45        1.64      1.13 o 
  -7  10   9        6.51        6.80      1.18 o 
  -6  10   9        8.51        7.90      1.17 o 
  -5  10   9       46.59       47.68      1.97 o 
  -4  10   9       53.40       52.47      1.92 o 
  -3  10   9       84.33       82.65      2.18 o 
  -2  10   9       65.24       67.05      1.99 o 
  -1  10   9        1.73        2.75      0.77 o 
   0  10   9        2.17        0.98      0.62 o 
   1  10   9        0.32        0.44      0.66 o 
   2  10   9        2.54        2.37      0.80 o 
   3  10   9        1.31        2.71      1.30 o 
   4  10   9        0.00       -1.16      1.18 o 
  -7  11   9        1.55        2.23      1.46 o 
  -6  11   9       24.01       20.36      1.60 o 
  -5  11   9        0.00        0.38      0.76 o 
  -4  11   9        0.11        0.64      0.73 o 
  -3  11   9        0.16        0.01      0.67 o 
  -2  11   9       31.38       31.12      1.59 o 
  -1  11   9       65.08       70.43      2.48 o 
   0  11   9       35.85       36.68      1.54 o 
   1  11   9       19.11       20.26      1.30 o 
   2  11   9       24.37       24.95      1.61 o 
   3  11   9        0.00       -0.20      0.88 o 
  -7  12   9        2.60        3.17      1.30 o 
  -6  12   9       12.30       13.72      1.46 o 
  -5  12   9        7.23        7.93      1.60 o 
  -4  12   9       31.23       34.00      2.33 o 
  -3  12   9       14.13       13.46      1.18 o 
  -2  12   9        3.17        2.64      0.84 o 
  -1  12   9       25.58       31.35      1.66 o 
   0  12   9        6.57        6.19      0.86 o 
   1  12   9        0.85        0.68      0.75 o 
   2  12   9        0.11       -0.24      0.89 o 
   3  12   9        0.26       -0.59      1.05 o 
  -6  13   9        0.10       -0.13      1.05 o 
  -5  13   9        0.02        1.80      0.96 o 
  -4  13   9        5.85        7.41      1.15 o 
  -3  13   9       17.79       20.05      1.40 o 
  -2  13   9        0.11        0.25      0.77 o 
  -1  13   9        0.78        1.89      0.81 o 
   0  13   9        1.29        0.09      0.70 o 
   1  13   9        4.05        2.25      0.87 o 
   2  13   9        0.56        0.94      1.03 o 
  -5  14   9        0.71        0.52      1.25 o 
  -4  14   9        2.35        2.36      1.00 o 
  -3  14   9        1.91        1.22      0.90 o 
  -2  14   9        8.77        9.08      1.10 o 
  -1  14   9        0.45        1.75      0.84 o 
   0  14   9        1.08        0.00      0.98 o 
   1  14   9        0.87        0.83      0.80 o 
  -4  15   9        1.09        1.82      1.25 o 
  -3  15   9        2.30        2.69      1.65 o 
  -2  15   9        0.61        1.01      0.85 o 
  -1  15   9        2.14        2.21      1.19 o 
   0  15   9        0.17        1.27      0.83 o 
  -9   0  10       27.87       21.28      3.31 o 
  -8   0  10        2.97        2.54      1.65 o 
  -7   0  10        0.62        0.71      1.13 o 
  -6   0  10       11.45        8.60      1.90 o 
  -5   0  10        6.42        5.30      1.13 o 
  -4   0  10       14.46       17.16      1.44 o 
  -3   0  10       17.53       16.14      1.03 o 
  -2   0  10      131.54      117.87      4.64 o 
  -1   0  10       42.94       39.02      3.14 o 
   0   0  10       27.80       17.76      2.39 o 
   1   0  10       10.80        9.61      2.06 o 
   2   0  10       23.00       24.67      4.21 o 
   3   0  10        2.37        2.02      2.33 o 
   4   0  10        2.69        1.42      2.33 o 
   5   0  10        3.92        8.46      3.47 o 
  -9   1  10        0.83        2.39      1.34 o 
  -8   1  10        0.27       -0.23      0.94 o 
  -7   1  10        7.55       10.18      1.41 o 
  -6   1  10       19.48       19.28      1.62 o 
  -5   1  10        5.41        5.44      0.78 o 
  -4   1  10       88.04       87.96      2.26 o 
  -3   1  10      130.40      127.86      3.27 o 
  -2   1  10       45.18       45.58      2.34 o 
  -1   1  10       35.19       39.02      2.22 o 
   0   1  10       24.85       32.55      2.12 o 
   1   1  10       33.80       33.90      2.19 o 
   2   1  10        4.76        6.77      1.86 o 
   3   1  10        0.19        2.40      1.66 o 
   4   1  10        0.25       -0.68      1.53 o 
   5   1  10        0.01        1.90      2.35 o 
  -9   2  10        0.22       -1.71      2.21 o 
  -8   2  10        1.05       -0.02      0.91 o 
  -7   2  10        0.64       -1.01      1.01 o 
  -6   2  10       16.11       16.60      1.75 o 
  -5   2  10       72.42       73.54      1.92 o 
  -4   2  10        0.86        0.07      0.65 o 
  -3   2  10        0.53        0.30      0.63 o 
  -2   2  10        2.68        1.85      0.63 o 
  -1   2  10       19.55       19.80      3.18 o 
   0   2  10       45.61       36.80      2.20 o 
   1   2  10       29.49       25.84      2.01 o 
   2   2  10       10.10        9.92      2.27 o 
   3   2  10       20.21       21.73      2.97 o 
   4   2  10        2.89        2.90      1.93 o 
   5   2  10        0.24       -0.73      1.76 o 
  -9   3  10        0.04        0.51      1.00 o 
  -8   3  10        1.36        0.52      1.32 o 
  -7   3  10        0.01       -0.92      0.92 o 
  -6   3  10       19.96       19.92      1.73 o 
  -5   3  10       30.68       34.07      1.60 o 
  -4   3  10      189.98      189.55      3.67 o 
  -3   3  10       17.80       18.40      1.29 o 
  -2   3  10        0.22        0.28      0.60 o 
  -1   3  10        0.15       -0.45      0.61 o 
   0   3  10        3.30        1.71      1.09 o 
   1   3  10        0.10       -0.56      0.96 o 
   2   3  10       12.17        9.19      2.06 o 
   3   3  10        9.93        7.60      2.25 o 
   4   3  10        0.06        0.59      2.58 o 
   5   3  10        0.24        0.64      1.96 o 
  -9   4  10        0.53       -1.38      1.38 o 
  -8   4  10        0.89       -0.46      1.30 o 
  -7   4  10        4.99        2.90      1.08 o 
  -6   4  10        1.21        0.98      1.38 o 
  -5   4  10       44.72       45.89      2.05 o 
  -4   4  10       88.73       91.35      2.47 o 
  -3   4  10       14.04       15.61      1.28 o 
  -2   4  10        4.45        4.59      0.87 o 
  -1   4  10       34.68       38.12      1.68 o 
   0   4  10        2.41        1.98      0.70 o 
   1   4  10        5.38        6.51      1.59 o 
   2   4  10        0.13       -1.14      1.23 o 
   3   4  10        2.68        3.76      1.89 o 
   4   4  10        1.13        1.71      1.85 o 
  -9   5  10        0.00       -1.25      1.25 o 
  -8   5  10        0.52       -0.59      0.95 o 
  -7   5  10        4.92        3.89      1.10 o 
  -6   5  10       13.52       13.53      1.01 o 
  -5   5  10       17.49       20.83      1.44 o 
  -4   5  10      205.27      202.99      3.59 o 
  -3   5  10       61.45       57.19      1.87 o 
  -2   5  10        5.55        7.42      0.71 o 
  -1   5  10       76.18       81.77      2.21 o 
   0   5  10        0.92        0.84      0.72 o 
   1   5  10        1.76        1.30      0.70 o 
   2   5  10        5.22        5.27      2.50 o 
   3   5  10        0.31       -0.52      1.43 o 
   4   5  10        1.04       -0.12      1.67 o 
  -9   6  10        0.19       -1.88      1.88 o 
  -8   6  10       11.06       10.40      1.31 o 
  -7   6  10       17.57       16.26      1.42 o 
  -6   6  10        9.22        8.44      1.19 o 
  -5   6  10        4.65        4.20      0.88 o 
  -4   6  10       24.55       21.20      1.43 o 
  -3   6  10       15.63       14.86      1.20 o 
  -2   6  10        3.29        2.22      0.71 o 
  -1   6  10      182.76      173.13      2.63 o 
   0   6  10       18.81       17.44      1.26 o 
   1   6  10       16.14       16.82      1.32 o 
   2   6  10        4.75        2.03      1.83 o 
   3   6  10        0.97        1.20      1.77 o 
   4   6  10        3.24        5.35      3.58 o 
  -8   7  10        0.13        0.13      1.50 o 
  -7   7  10        3.92        3.53      1.15 o 
  -6   7  10        2.14        2.33      1.00 o 
  -5   7  10       23.29       22.53      1.39 o 
  -4   7  10        2.66        2.85      0.85 o 
  -3   7  10      163.68      164.74      3.80 o 
  -2   7  10      157.19      150.19      3.05 o 
  -1   7  10       11.84       13.13      1.01 o 
   0   7  10       71.56       81.12      2.31 o 
   1   7  10        3.08        2.36      0.90 o 
   2   7  10        2.44        5.10      1.16 o 
   3   7  10        4.11        3.22      1.49 o 
   4   7  10        0.07       -0.81      2.74 o 
  -8   8  10        0.11       -1.82      1.82 o 
  -7   8  10        1.15        0.21      1.17 o 
  -6   8  10       12.77       10.56      1.17 o 
  -5   8  10       17.28       17.30      1.41 o 
  -4   8  10        1.94        1.45      0.73 o 
  -3   8  10       57.38       52.61      2.03 o 
  -2   8  10        5.19        3.92      0.89 o 
  -1   8  10        1.01       -0.13      0.60 o 
   0   8  10        1.68        0.59      0.64 o 
   1   8  10       11.69       12.64      1.19 o 
   2   8  10       16.54       15.50      1.79 o 
   3   8  10        0.12        0.11      1.11 o 
  -8   9  10        2.80        4.33      1.76 o 
  -7   9  10        0.98        1.62      1.07 o 
  -6   9  10        4.05        3.94      1.34 o 
  -5   9  10       25.04       29.92      1.62 o 
  -4   9  10       52.17       53.38      1.97 o 
  -3   9  10        0.09       -0.47      0.86 o 
  -2   9  10        2.04        2.17      0.83 o 
  -1   9  10        5.56        4.46      0.79 o 
   0   9  10        1.84        2.08      0.68 o 
   1   9  10        4.89        5.29      0.98 o 
   2   9  10        1.44        1.09      1.16 o 
   3   9  10        1.78        0.38      1.54 o 
  -7  10  10        0.94        0.92      1.06 o 
  -6  10  10        7.23        5.48      1.05 o 
  -5  10  10        0.45       -0.44      1.10 o 
  -4  10  10        0.32        0.83      0.78 o 
  -3  10  10        0.06        0.54      0.81 o 
  -2  10  10        0.05       -0.47      0.73 o 
  -1  10  10        5.56        5.84      0.88 o 
   0  10  10        0.23        0.05      0.69 o 
   1  10  10        0.14        0.40      0.67 o 
   2  10  10        0.01       -0.88      1.43 o 
   3  10  10        3.99        3.79      1.47 o 
  -7  11  10        0.05       -0.01      1.04 o 
  -6  11  10        0.94        1.64      0.92 o 
  -5  11  10        1.36        1.35      0.88 o 
  -4  11  10        0.53       -0.57      0.75 o 
  -3  11  10        6.72       10.66      1.11 o 
  -2  11  10        1.07        0.52      0.83 o 
  -1  11  10        7.79        9.19      1.07 o 
   0  11  10        0.01       -0.15      0.73 o 
   1  11  10        3.23        4.12      1.02 o 
   2  11  10        0.57        0.55      1.14 o 
  -6  12  10        0.01       -0.15      0.96 o 
  -5  12  10        0.21        0.40      1.09 o 
  -4  12  10        1.25        0.86      0.85 o 
  -3  12  10        0.01        0.28      0.81 o 
  -2  12  10        7.85        6.29      1.23 o 
  -1  12  10        1.89        2.28      0.82 o 
   0  12  10        4.54        4.81      1.20 o 
   1  12  10        0.28       -0.33      0.93 o 
  -5  13  10        7.39        6.54      1.59 o 
  -4  13  10        1.03        1.50      0.86 o 
  -3  13  10        8.61        9.45      1.14 o 
  -2  13  10       29.48       29.14      1.82 o 
  -1  13  10        0.69        2.39      0.87 o 
   0  13  10        0.58        1.62      0.84 o 
   1  13  10        0.29       -0.70      1.06 o 
  -4  14  10        3.19        3.99      1.15 o 
  -3  14  10        0.14        2.54      1.13 o 
  -2  14  10        4.90        3.56      1.04 o 
  -1  14  10        9.10        9.36      1.14 o 
  -9   1  11        1.15        0.80      1.43 o 
  -8   1  11        0.01       -0.03      1.33 o 
  -7   1  11        2.37        1.91      1.20 o 
  -6   1  11       77.76       79.00      2.13 o 
  -5   1  11       12.90       12.72      0.99 o 
  -4   1  11       17.11       17.84      1.29 o 
  -3   1  11        5.37        6.06      0.67 o 
  -2   1  11       19.14       13.28      1.83 o 
  -1   1  11       24.20       24.09      1.97 o 
   0   1  11       43.08       36.27      2.34 o 
   1   1  11        6.95        5.51      1.36 o 
   2   1  11        0.09        0.70      1.59 o 
   3   1  11        9.08       12.93      2.65 o 
   4   1  11        4.67        8.11      2.48 o 
  -9   2  11        1.03       -1.03      1.45 o 
  -8   2  11        1.63        2.77      1.46 o 
  -7   2  11        0.67        2.23      1.51 o 
  -6   2  11       16.59       13.82      1.25 o 
  -5   2  11       16.27       19.16      1.17 o 
  -4   2  11       25.03       25.05      1.53 o 
  -3   2  11       41.01       40.73      1.70 o 
  -2   2  11       79.70       77.60      3.26 o 
  -1   2  11       27.80       32.14      2.18 o 
   0   2  11       29.56       32.62      2.27 o 
   1   2  11       18.64       20.98      1.91 o 
   2   2  11        1.84        2.63      1.68 o 
   3   2  11        2.54        2.06      1.87 o 
   4   2  11        0.84        2.27      2.04 o 
  -9   3  11        1.91       -0.77      2.09 o 
  -8   3  11        2.27        2.64      1.35 o 
  -7   3  11       48.81       50.38      2.70 o 
  -6   3  11       12.89       13.92      1.09 o 
  -5   3  11        5.20        6.51      1.22 o 
  -4   3  11       85.94       90.16      2.95 o 
  -3   3  11       49.97       52.95      1.99 o 
  -2   3  11        1.44        0.47      0.69 o 
  -1   3  11        2.99        1.37      1.35 o 
   0   3  11        0.01        0.04      1.03 o 
   1   3  11        0.28        0.31      1.04 o 
   2   3  11        2.18        0.88      1.51 o 
   3   3  11        0.51       -1.41      1.41 o 
   4   3  11        9.50        1.89      2.00 o 
  -9   4  11        3.32        2.68      1.78 o 
  -8   4  11        1.21       -1.77      1.77 o 
  -7   4  11        6.18        6.26      1.08 o 
  -6   4  11       34.06       41.21      2.09 o 
  -5   4  11       18.16       22.17      1.57 o 
  -4   4  11        0.95       -0.18      0.90 o 
  -3   4  11      132.45      132.75      3.10 o 
  -2   4  11      118.76      117.67      4.27 o 
  -1   4  11       14.08       18.37      1.27 o 
   0   4  11        0.20        1.07      1.01 o 
   1   4  11        0.00       -0.91      1.20 o 
   2   4  11        4.55        4.39      1.92 o 
   3   4  11        3.36        5.63      2.19 o 
   4   4  11        2.40        3.42      2.08 o 
  -8   5  11        7.27        6.17      2.15 o 
  -7   5  11        0.94        0.98      1.32 o 
  -6   5  11       24.37       26.12      1.77 o 
  -5   5  11       13.97       14.18      1.53 o 
  -4   5  11        4.97        5.94      1.17 o 
  -3   5  11        2.38        3.16      1.02 o 
  -2   5  11        0.22       -0.26      0.73 o 
  -1   5  11        0.02       -0.07      1.04 o 
   0   5  11        0.38       -0.48      0.64 o 
   1   5  11        0.26       -1.24      2.17 o 
   2   5  11        1.77        2.17      1.78 o 
   3   5  11        1.85        0.78      1.89 o 
  -8   6  11        1.65        2.44      1.17 o 
  -7   6  11        0.04        1.59      1.17 o 
  -6   6  11        2.68        1.90      1.00 o 
  -5   6  11        2.30        1.72      0.89 o 
  -4   6  11       29.08       29.44      1.66 o 
  -3   6  11        1.63        2.61      0.73 o 
  -2   6  11        5.07        5.78      1.22 o 
  -1   6  11       10.85       10.76      1.18 o 
   0   6  11        1.54       -0.49      1.14 o 
   1   6  11        9.96        9.79      1.25 o 
   2   6  11        4.47        3.49      4.13 o 
   3   6  11        1.90        2.53      2.07 o 
  -8   7  11        3.74        3.71      1.80 o 
  -7   7  11        2.13        2.40      1.33 o 
  -6   7  11        2.02        2.25      0.97 o 
  -5   7  11        0.01       -0.10      0.82 o 
  -4   7  11        0.45        0.98      0.79 o 
  -3   7  11       65.95       67.33      2.45 o 
  -2   7  11        3.22        3.10      0.74 o 
  -1   7  11       20.76       19.50      1.61 o 
   0   7  11        9.82       10.26      1.74 o 
   1   7  11        2.38        1.93      1.19 o 
   2   7  11        0.09       -0.47      0.90 o 
   3   7  11        0.07       -0.42      1.71 o 
  -8   8  11        0.24       -1.10      1.70 o 
  -7   8  11        0.26        0.46      0.99 o 
  -6   8  11        0.64        0.17      0.95 o 
  -5   8  11       11.49       10.73      1.26 o 
  -4   8  11       19.21       17.59      1.40 o 
  -3   8  11       50.46       51.19      2.20 o 
  -2   8  11        0.37       -0.05      0.62 o 
  -1   8  11        1.91        1.94      0.73 o 
   0   8  11        2.17        3.52      1.07 o 
   1   8  11        3.95        5.33      1.36 o 
   2   8  11        0.58        1.42      1.12 o 
  -7   9  11        3.74        2.58      1.09 o 
  -6   9  11       12.19       11.09      1.85 o 
  -5   9  11        7.33        6.55      1.18 o 
  -4   9  11        0.88        0.80      0.87 o 
  -3   9  11       13.96       12.81      1.26 o 
  -2   9  11        3.55        1.64      0.74 o 
  -1   9  11        0.00       -0.18      0.67 o 
   0   9  11       24.95       26.70      1.86 o 
   1   9  11        0.15       -1.10      1.10 o 
   2   9  11        0.13        0.49      1.30 o 
  -7  10  11        0.01        0.27      0.99 o 
  -6  10  11        1.77        1.78      0.99 o 
  -5  10  11        0.85       -0.30      0.88 o 
  -4  10  11       21.06       23.72      1.66 o 
  -3  10  11       89.21       91.56      2.62 o 
  -2  10  11       21.52       21.43      1.35 o 
  -1  10  11       18.15       20.15      1.96 o 
   0  10  11        9.12       11.37      1.10 o 
   1  10  11        4.68        8.09      3.12 o 
  -6  11  11        7.40        7.08      2.14 o 
  -5  11  11        7.69        7.33      1.22 o 
  -4  11  11        7.16        9.81      1.85 o 
  -3  11  11       10.83       11.75      1.34 o 
  -2  11  11        1.20        2.04      0.82 o 
  -1  11  11        0.22        0.46      0.78 o 
   0  11  11        0.96        1.06      0.84 o 
   1  11  11       12.45       11.12      1.51 o 
  -5  12  11        5.58        5.22      1.15 o 
  -4  12  11       12.88       13.88      1.45 o 
  -3  12  11        2.38        3.44      1.02 o 
  -2  12  11        4.40        3.98      0.92 o 
  -1  12  11       13.73       13.72      1.24 o 
   0  12  11        4.31        4.54      0.94 o 
  -4  13  11        0.00        0.41      1.03 o 
  -3  13  11        0.35       -0.24      0.89 o 
  -2  13  11        0.61        2.12      0.88 o 
  -1  13  11        0.24       -1.54      1.54 o 
  -8   0  12       36.20       44.49      6.33 o 
  -7   0  12        7.87        9.43      2.03 o 
  -6   0  12        8.02        8.50      1.42 o 
  -5   0  12       24.57       26.35      1.75 o 
  -4   0  12       42.93       45.84      3.65 o 
  -3   0  12       60.45       65.09      3.87 o 
  -2   0  12        2.30       -0.05      1.46 o 
  -1   0  12        0.96       -0.62      1.48 o 
   0   0  12        0.04       -1.38      1.58 o 
   1   0  12        8.45        7.92      2.95 o 
   2   0  12        7.09        1.70      2.75 o 
   3   0  12        0.05        1.38      2.62 o 
  -8   1  12        6.85        8.07      1.95 o 
  -7   1  12        0.36       -0.12      0.88 o 
  -6   1  12       18.90       22.26      1.45 o 
  -5   1  12        1.54        2.88      0.87 o 
  -4   1  12        9.31        8.71      0.94 o 
  -3   1  12        2.03        1.74      1.09 o 
  -2   1  12       14.65       11.97      1.62 o 
  -1   1  12       37.72       38.08      2.48 o 
   0   1  12        7.87        9.58      1.59 o 
   1   1  12        0.00       -0.92      1.32 o 
   2   1  12        0.60        2.16      1.78 o 
   3   1  12        3.71        4.96      3.23 o 
  -8   2  12        2.65        3.43      1.72 o 
  -7   2  12        0.54        0.14      1.10 o 
  -6   2  12       57.36       61.37      1.93 o 
  -5   2  12        2.11        1.84      1.00 o 
  -4   2  12        3.10        1.36      1.10 o 
  -3   2  12        5.61        6.95      1.37 o 
  -2   2  12       46.41       50.61      2.79 o 
  -1   2  12        8.30        8.90      1.51 o 
   0   2  12        3.12        2.70      1.28 o 
   1   2  12        2.82        0.41      1.52 o 
   2   2  12        7.43        6.25      2.26 o 
   3   2  12        0.17       -0.81      2.77 o 
  -8   3  12        0.01        0.29      1.01 o 
  -7   3  12        0.85        1.44      0.82 o 
  -6   3  12       17.73       15.37      1.72 o 
  -5   3  12        2.19        1.85      1.05 o 
  -4   3  12        2.12        3.46      0.98 o 
  -3   3  12        2.63        2.14      0.79 o 
  -2   3  12       18.93       19.11      1.87 o 
  -1   3  12       12.74       11.04      1.75 o 
   0   3  12        5.32        5.47      2.17 o 
   1   3  12        4.55        3.05      1.81 o 
   2   3  12        0.04        1.23      1.76 o 
   3   3  12        2.55        0.82      1.79 o 
  -8   4  12        0.12       -0.93      0.93 o 
  -7   4  12        7.01        4.51      1.17 o 
  -6   4  12       13.35       12.20      1.37 o 
  -5   4  12        3.13        1.22      1.90 o 
  -4   4  12        3.05        2.76      1.06 o 
  -3   4  12        4.36        2.82      1.02 o 
  -2   4  12        0.03       -0.53      1.01 o 
  -1   4  12        1.62        0.78      1.11 o 
   0   4  12        1.31        1.21      1.20 o 
   1   4  12       10.27        9.41      1.96 o 
   2   4  12       11.18       15.31      2.78 o 
  -8   5  12        0.53        1.02      2.73 o 
  -7   5  12        4.59        4.56      1.20 o 
  -6   5  12        7.78        5.41      1.15 o 
  -5   5  12        0.01        0.95      1.06 o 
  -4   5  12       18.66       18.35      1.73 o 
  -3   5  12       13.07       12.41      1.46 o 
  -2   5  12       30.97       34.50      1.93 o 
  -1   5  12        8.42        8.57      1.44 o 
   0   5  12       10.92       14.17      1.81 o 
   1   5  12        3.48        3.42      1.82 o 
   2   5  12        1.05        3.66      2.10 o 
  -8   6  12        2.72        1.72      2.25 o 
  -7   6  12        8.49       10.74      1.45 o 
  -6   6  12        4.39        5.89      1.23 o 
  -5   6  12       11.42       12.31      1.36 o 
  -4   6  12       17.97       21.13      1.85 o 
  -3   6  12       65.17       72.14      2.91 o 
  -2   6  12       22.46       23.79      1.92 o 
  -1   6  12        0.59       -0.17      0.85 o 
   0   6  12        2.34        1.29      1.46 o 
   1   6  12        4.92        1.17      1.55 o 
   2   6  12        0.62        0.52      1.87 o 
  -7   7  12        0.09       -0.81      1.21 o 
  -6   7  12        4.67        4.85      1.26 o 
  -5   7  12        1.19       -0.01      0.93 o 
  -4   7  12        1.10       -0.74      1.00 o 
  -3   7  12       34.59       32.88      2.04 o 
  -2   7  12        3.24        0.64      1.01 o 
  -1   7  12       23.69       24.96      1.90 o 
   0   7  12        9.27        9.32      1.99 o 
   1   7  12        4.72        2.78      1.76 o 
   2   7  12        0.63       -1.75      1.75 o 
  -7   8  12        9.13        8.76      1.43 o 
  -6   8  12        2.45        2.60      1.31 o 
  -5   8  12       26.82       24.08      2.18 o 
  -4   8  12       15.96       15.27      1.39 o 
  -3   8  12        0.26        0.83      0.69 o 
  -2   8  12        2.16        2.41      1.03 o 
  -1   8  12        0.81        1.93      1.02 o 
   0   8  12        0.64        0.57      1.86 o 
   1   8  12        0.89       -0.77      1.77 o 
  -6   9  12        0.67       -0.15      1.09 o 
  -5   9  12       48.70       49.06      2.41 o 
  -4   9  12        1.46        0.50      0.95 o 
  -3   9  12        1.42        1.22      0.78 o 
  -2   9  12       15.54       14.84      1.21 o 
  -1   9  12        4.56        3.26      1.13 o 
   0   9  12        0.98       -0.63      1.91 o 
   1   9  12        0.21       -0.71      1.68 o 
  -6  10  12        0.96        0.54      1.19 o 
  -5  10  12        5.04        2.90      1.39 o 
  -4  10  12        0.08        0.59      0.88 o 
  -3  10  12        0.13        0.91      0.81 o 
  -2  10  12        4.04        4.75      0.91 o 
  -1  10  12        0.01       -1.08      1.36 o 
   0  10  12        0.71       -0.93      1.11 o 
  -5  11  12        5.07        3.42      1.95 o 
  -4  11  12        0.05        0.33      1.03 o 
  -3  11  12        0.21       -0.19      0.93 o 
  -2  11  12        0.21        0.31      0.82 o 
  -1  11  12        0.24        0.60      0.90 o 
  -8   1  13       27.83       25.90      2.64 o 
  -7   1  13        1.96        2.02      1.02 o 
  -6   1  13        9.54        9.19      1.39 o 
  -5   1  13       21.10       21.90      1.32 o 
  -4   1  13        0.32        1.04      1.80 o 
  -3   1  13       11.31       10.84      1.64 o 
  -2   1  13       29.70       28.68      2.33 o 
  -1   1  13        5.47        4.51      1.51 o 
   0   1  13        0.58        0.78      1.41 o 
   1   1  13        1.55        0.80      1.80 o 
   2   1  13        7.51        6.98      2.43 o 
  -8   2  13        1.10        0.78      1.73 o 
  -7   2  13        1.81        2.40      1.52 o 
  -6   2  13       10.92        9.84      1.98 o 
  -5   2  13        0.54        0.56      0.95 o 
  -4   2  13        0.65        0.18      1.16 o 
  -3   2  13        2.74        3.97      1.58 o 
  -2   2  13        2.49        1.15      1.18 o 
  -1   2  13        1.61        2.11      1.52 o 
   0   2  13        3.88        2.63      1.43 o 
   1   2  13       13.63       11.72      3.79 o 
  -7   3  13        7.38        8.59      1.63 o 
  -6   3  13        0.58        1.95      1.15 o 
  -5   3  13        8.40        7.01      1.30 o 
  -4   3  13       34.72       36.49      1.93 o 
  -3   3  13        5.74        5.05      1.69 o 
  -2   3  13        4.20        4.65      1.38 o 
  -1   3  13       11.57       15.73      2.75 o 
   0   3  13        0.02        0.50      1.32 o 
   1   3  13        0.08        1.41      1.91 o 
  -7   4  13        3.48        2.34      1.16 o 
  -6   4  13        0.91       -0.19      1.07 o 
  -5   4  13        0.01        0.06      1.05 o 
  -4   4  13        9.05        9.51      1.96 o 
  -3   4  13        1.56       -0.20      0.84 o 
  -2   4  13        3.20        3.05      2.19 o 
  -1   4  13       18.27       17.24      2.02 o 
   0   4  13        9.91       10.94      2.40 o 
   1   4  13        0.07       -0.27      1.75 o 
  -7   5  13        0.63        0.73      1.10 o 
  -6   5  13       16.74       16.81      1.91 o 
  -5   5  13       28.32       30.77      2.24 o 
  -4   5  13        6.75        5.08      1.26 o 
  -3   5  13        0.18       -0.53      1.61 o 
  -2   5  13        0.79        1.42      1.29 o 
  -1   5  13        2.16        3.35      2.68 o 
   0   5  13        4.95        4.82      1.81 o 
   1   5  13        0.04       -0.12      1.76 o 
  -7   6  13        1.00        1.50      1.24 o 
  -6   6  13        1.09       -0.47      1.25 o 
  -5   6  13        8.70        9.37      1.57 o 
  -4   6  13        2.51        0.37      1.09 o 
  -3   6  13        0.15        0.43      0.96 o 
  -2   6  13        0.02       -0.25      1.17 o 
  -1   6  13        3.27        6.95      1.88 o 
   0   6  13        1.81        0.57      1.94 o 
  -6   7  13        3.02        2.62      1.22 o 
  -5   7  13        0.26       -0.74      0.97 o 
  -4   7  13        0.00       -0.03      1.10 o 
  -3   7  13        1.13        0.07      1.02 o 
  -2   7  13        7.68        4.71      1.61 o 
  -1   7  13        0.76        2.29      1.24 o 
   0   7  13        0.61        1.31      2.70 o 
  -6   8  13        0.60        0.19      2.12 o 
  -5   8  13       20.08       17.63      1.70 o 
  -4   8  13        0.18        1.09      1.42 o 
  -3   8  13        0.23        1.11      1.10 o 
  -2   8  13        1.66        1.91      1.16 o 
  -1   8  13        0.67        0.31      1.09 o 
  -5   9  13        0.01       -0.41      1.39 o 
  -4   9  13       12.34       13.59      1.41 o 
  -3   9  13       10.58        9.60      1.77 o 
  -2   9  13       12.05       11.98      1.80 o 
  -1   9  13        0.28        0.57      1.17 o 
  -7   0  14        0.08       -0.17      3.65 o 
  -6   0  14        0.01       -1.08      3.53 o 
  -5   0  14        5.76        7.67      2.48 o 
  -4   0  14       45.69       49.03      4.23 o 
  -3   0  14       31.44       35.31      3.72 o 
  -2   0  14        2.87        6.57      2.38 o 
  -1   0  14        2.07       -1.13      2.24 o 
   0   0  14        1.64        1.22      2.15 o 
  -6   1  14        2.35        0.72      1.76 o 
  -5   1  14        4.30        6.42      1.96 o 
  -4   1  14        0.67        1.80      1.30 o 
  -3   1  14        1.94        1.76      1.37 o 
  -2   1  14        0.56       -0.12      2.20 o 
  -1   1  14        0.40       -0.63      1.31 o 
   0   1  14        0.77        1.05      1.72 o 
  -6   2  14        8.34        6.99      1.33 o 
  -5   2  14        8.11        6.55      1.97 o 
  -4   2  14        1.35        2.63      1.71 o 
  -3   2  14        1.20        1.40      1.36 o 
  -2   2  14        1.13        0.32      1.29 o 
  -1   2  14        0.00       -1.26      1.26 o 
   0   2  14       18.88       18.39      2.63 o 
  -6   3  14        0.29       -0.56      1.16 o 
  -5   3  14        6.62        7.20      1.24 o 
  -4   3  14        8.85        5.88      1.85 o 
  -3   3  14        0.44        0.26      1.63 o 
  -2   3  14        0.41       -0.69      1.29 o 
  -1   3  14        0.20        0.29      1.99 o 
   0   3  14        0.01       -1.57      1.57 o 
  -6   4  14        6.79        6.27      2.47 o 
  -5   4  14        1.44        1.22      1.16 o 
  -4   4  14        0.01        0.18      2.27 o 
  -3   4  14        0.89        0.00      1.64 o 
  -2   4  14        0.08       -0.06      1.94 o 
  -1   4  14        3.74        5.94      1.70 o 
  -5   5  14        3.48        2.74      1.33 o 
  -4   5  14        9.27        8.89      1.40 o 
  -3   5  14        0.37        1.72      1.75 o 
  -2   5  14        0.24        1.26      2.50 o 
  -1   5  14        0.06        1.16      2.49 o 
  -5   6  14        2.47        1.89      1.26 o 
  -4   6  14        2.42        3.18      1.28 o 
  -3   6  14       11.87       12.78      1.47 o 
  -2   6  14       13.22       11.48      3.43 o 
  -4   7  14        0.36       -0.02      2.34 o 
  -3   7  14        0.19        1.09      1.48 o 
  -4   1  15        0.17       -1.27      1.66 o 
  -3   1  15        1.33        0.59      1.45 o 
                                                 
